# Supplementary material for: Common and rare variants in patients with early onset drusen maculopathy
Source: Clin Genet. 2022 Sep 13;102(5):414–23. doi: 10.1111/cge.14212 (PMC9825904; doi:10.1111/cge.14212)
Supplement: Supplementary file 3 — Table S2 Candidate Gene Lists [file CGE-102-414-s001.xlsx]

## Sheet: Candidate gene lists
Supporting Information Table S2. Candidate Gene Lists
Genes in AMD-associated loci	Complement genes	Lipid genes	Mouse models	Macular dystrophies
Gene (locus)	Gene	Gene	Gene	Gene (associated disease [inheritance pattern])
KCNT2 (CFH)	C1QA	ABCA1	APOB	ABCA4 ((Late-onset) Stargardt disease [AR])
CFH (CFH)	C1QB	ABCG1	APOE	ABCC6 (Pseudoxanthoma elasticum related dystrophy [AR])
CFHR3 (CFH)	C1QC	ABCG4	C3	BEST1 (Best vitelliform macular dystrophy (BVMD); Adult-onset foveomacular vitelliform dystrophy (AFVD) [AD])
CFHR1 (CFH)	C1R	ABCG5	CCL2	C1QTNF5/MFRP (Late onset retinal degeneration (LORD) [AD])
CFHR4 (CFH)	C1S	ABCG8	CCR2	CTNNA1 (Butterfly-shaped pigment dystrophy [AD])
CFHR2 (CFH)	C2	ACAT1	CD36	DRAM2 (Autosomal recessive macular dystrophy [AR])
CFHR5 (CFH)	C3	APOA1	CFH	EFEMP1 (Malattia Leventinese (ML)/Doyne honeycomb retinal dystrophy [AD])
F13B (CFH)	C3AR1	APOA5	CTSD	ELOVL4 (Autosomal dominant macular dystrophy; Stargardt-like macular dystrophy (STGD3) [AD])
ASPM (CFH)	C4A	APOB	CX3CR1	FSCN2 (Autosomal dominant macular degeneration; Autosomal dominant reitinitis pigmentosa [AD])
ZBTB41 (CFH)	C4B	APOC2	CYP27A1	GUCA1B (Autosomal dominant retinal degeneration [AD])
CRB1 (CFH)	C4BPA	APOE	DICER1	IMPG1 (Autosomal dominant vitelliform macular dystrophy; Autosomal recessive vitelliform macular dystrophy; Autosomal dominant benign concentric annular macular dystrophy [AD or AR])
DENND1B (CFH)	C4BPB	CETP	HTRA1	MFSD8 (Non-syndromic autosomal recessive macular dystrophy [AR])
IRS1 (COL4A3)	C5	CYP27A1	LDLR	OTX2 (Autosomal dominant pattern dystrophy [AD])
RHBDD1 (COL4A3)	C5AR1	CYP46A1	NRF2	PRDM13 (North-Carolina macular dystrophy (NCMD) [AD])
COL4A4 (COL4A3)	C6	CYP4V2	SOD1	PROM1 (Autosomal dominant bull's eye macular dystrophy; Autosomal dominant Stargardt-like dystrophy; Autosomal recessive cone-rod dystrophy [AD or AR])
COL4A3 (COL4A3)	C7	GPIHBP1	SOD2	PRPH2 (Central areolar choroidal dystrophy (CACD) [AD])
MFF (COL4A3)	C8A	LCAT	VLDR	RP1L1 (Autosomal dominant occult macular dystrophy [AD])
TM4SF20 (COL4A3)	C8B	LDLR		TIMP3 (Sorsby fundus dystrophy (SFD) [AD])
AGFG1 (COL4A3)	C8G	LDLRAP1
C2orf83 (COL4A3)	C9	LIPA
SLC19A3 (COL4A3)	CD46	LIPC
ADAMTS9 (ADAMTS9-AS)	CD55	LMF1
PRICKLE2 (ADAMTS9-AS)	CD59	LPL
COL8A1 (COL8A1)	CD93	MTTP
FILIP1L (COL8A1)	CFB	NPC
TBC1D23 (COL8A1)	CFD	PCSK9
NIT2 (COL8A1)	CFH	SCARB1
TOMM70A (COL8A1)	CFHR1	STAP1
LNP1 (COL8A1)	CFHR2	TSPO
TMEM45A (COL8A1)	CFHR3	VEGFA
DCBLD2 (COL8A1)	CFHR4
SEC24B (CFI)	CFHR5
CCDC109B (CFI)	CFI
CASP6 (CFI)	CFP
PLA2G12A (CFI)	CLU
CFI (CFI)	COLEC10
GAR1 (CFI)	COLEC11
RRH (CFI)	CR1
LRIT3 (CFI)	CR2
EGF (CFI)	CSMD1
ELOVL6 (CFI)	CSMD2
COL25A1 (CFI)	CSMD3
OSMR (C9)	ELANE
RICTOR (C9)	F2
FYB (C9)	FCN1
C9 (C9)	FCN2
DAB2 (C9)	FCN3
TTC23L (PRLR/SPEF2)	ITGAM
RAD1 (PRLR/SPEF2)	ITGAX
BRIX1 (PRLR/SPEF2)	ITGB2
DNAJC21 (PRLR/SPEF2)	MASP1
AGXT2 (PRLR/SPEF2)	MASP2
PRLR (PRLR/SPEF2)	MBL2
SPEF2 (PRLR/SPEF2)	SERPING1
IL7R (PRLR/SPEF2)	VSIG4
CAPSL (PRLR/SPEF2)	VTN
UGT3A1 (PRLR/SPEF2)
UGT3A2 (PRLR/SPEF2)
LMBRD2 (PRLR/SPEF2)
SKP2 (PRLR/SPEF2)
RANBP3L (PRLR/SPEF2)
RAI14 (PRLR/SPEF2)
CCHCR1 (C2/CFB/SKIV2L)
POU5F1 (C2/CFB/SKIV2L)
HLA-B (C2/CFB/SKIV2L)
NFKBIL1 (C2/CFB/SKIV2L)
BAG6 (C2/CFB/SKIV2L)
HLA-DRB5 (C2/CFB/SKIV2L)
HLA-DRB1 (C2/CFB/SKIV2L)
HLA-DQA1 (C2/CFB/SKIV2L)
HLA-DQB1 (C2/CFB/SKIV2L)
ABCC10 (VEGFA)
DLK2 (VEGFA)
TJAP1 (VEGFA)
LRRC73 (VEGFA)
YIPF3 (VEGFA)
POLR1C (VEGFA)
XPO5 (VEGFA)
POLH (VEGFA)
GTPBP2 (VEGFA)
MAD2L1BP (VEGFA)
RSPH9 (VEGFA)
MRPS18A (VEGFA)
VEGFA (VEGFA)
C6orf223 (VEGFA)
MRPL14 (VEGFA)
TMEM63B (VEGFA)
CAPN11 (VEGFA)
SLC29A1 (VEGFA)
HSP90AB1 (VEGFA)
SLC35B2 (VEGFA)
NFKBIE (VEGFA)
TMEM151B (VEGFA)
TCTE1 (VEGFA)
AARS2 (VEGFA)
ZNF318 (VEGFA)
SPATS1 (VEGFA)
SRPK2 (KMT2E/SRPK2)
PUS7 (KMT2E/SRPK2)
RINT1 (KMT2E/SRPK2)
ATXN7L1 (KMT2E/SRPK2)
LHFPL3 (KMT2E/SRPK2)
CYP3A43 (PILRB/PILRA)
OR2AE1 (PILRB/PILRA)
TRIM4 (PILRB/PILRA)
GJC3 (PILRB/PILRA)
AZGP1 (PILRB/PILRA)
ZKSCAN1 (PILRB/PILRA)
ZSCAN21 (PILRB/PILRA)
ZNF3 (PILRB/PILRA)
COPS6 (PILRB/PILRA)
MCM7 (PILRB/PILRA)
AP4M1 (PILRB/PILRA)
TAF6 (PILRB/PILRA)
CNPY4 (PILRB/PILRA)
MBLAC1 (PILRB/PILRA)
C7orf43 (PILRB/PILRA)
GAL3ST4 (PILRB/PILRA)
GPC2 (PILRB/PILRA)
STAG3 (PILRB/PILRA)
GATS (PILRB/PILRA)
PVRIG (PILRB/PILRA)
SPDYE3 (PILRB/PILRA)
PILRB (PILRB/PILRA)
PILRA (PILRB/PILRA)
ZCWPW1 (PILRB/PILRA)
MEPCE (PILRB/PILRA)
PPP1R35 (PILRB/PILRA)
C7orf61 (PILRB/PILRA)
TSC22D4 (PILRB/PILRA)
NYAP1 (PILRB/PILRA)
AGFG2 (PILRB/PILRA)
SAP25 (PILRB/PILRA)
LRCH4 (PILRB/PILRA)
FBXO24 (PILRB/PILRA)
PCOLCE (PILRB/PILRA)
MOSPD3 (PILRB/PILRA)
TFR2 (PILRB/PILRA)
ACTL6B (PILRB/PILRA)
GNB2 (PILRB/PILRA)
GIGYF1 (PILRB/PILRA)
POP7 (PILRB/PILRA)
EPO (PILRB/PILRA)
ZAN (PILRB/PILRA)
EPHB4 (PILRB/PILRA)
SLC12A9 (PILRB/PILRA)
TRIP6 (PILRB/PILRA)
SRRT (PILRB/PILRA)
UFSP1 (PILRB/PILRA)
ACHE (PILRB/PILRA)
RHOBTB2 (TNFRSF10A)
TNFRSF10B (TNFRSF10A)
TNFRSF10C (TNFRSF10A)
TNFRSF10D (TNFRSF10A)
TNFRSF10A (TNFRSF10A)
CHMP7 (TNFRSF10A)
R3HCC1 (TNFRSF10A)
LOXL2 (TNFRSF10A)
ENTPD4 (TNFRSF10A)
SLC25A37 (TNFRSF10A)
NKX3-1 (TNFRSF10A)
NKX2-6 (TNFRSF10A)
PEBP4 (TNFRSF10A)
OR13F1 (ABCA1)
OR13C4 (ABCA1)
OR13C3 (ABCA1)
OR13C8 (ABCA1)
OR13C5 (ABCA1)
OR13C2 (ABCA1)
OR13C9 (ABCA1)
OR13D1 (ABCA1)
NIPSNAP3A (ABCA1)
NIPSNAP3B (ABCA1)
ABCA1 (ABCA1)
SLC44A1 (ABCA1)
RORB (MIR6130/RORB)
ANKS6 (TGFBR1)
GALNT12 (TGFBR1)
COL15A1 (TGFBR1)
TGFBR1 (TGFBR1)
ALG2 (TGFBR1)
SEC61B (TGFBR1)
GABBR2 (TGFBR1)
KLF9 (TRPM3)
TRPM3 (TRPM3)
SMC5 (TRPM3)
ARHGAP21 (ARHGAP21)
PRTFDC1 (ARHGAP21)
ENKUR (ARHGAP21)
THNSL1 (ARHGAP21)
KIAA1217 (ARHGAP21)
GPR158 (ARHGAP21)
NSMCE4A (ARMS2/HTRA1)
TACC2 (ARMS2/HTRA1)
BTBD16 (ARMS2/HTRA1)
PLEKHA1 (ARMS2/HTRA1)
ARMS2 (ARMS2/HTRA1)
HTRA1 (ARMS2/HTRA1)
DMBT1 (ARMS2/HTRA1)
C10orf120 (ARMS2/HTRA1)
CUZD1 (ARMS2/HTRA1)
FAM24B (ARMS2/HTRA1)
FAM24A (ARMS2/HTRA1)
C10orf88 (ARMS2/HTRA1)
VPS29 (ACAD10)
RAD9B (ACAD10)
PPTC7 (ACAD10)
TCTN1 (ACAD10)
HVCN1 (ACAD10)
PPP1CC (ACAD10)
CCDC63 (ACAD10)
MYL2 (ACAD10)
CUX2 (ACAD10)
FAM109A (ACAD10)
SH2B3 (ACAD10)
ATXN2 (ACAD10)
BRAP (ACAD10)
ACAD10 (ACAD10)
ALDH2 (ACAD10)
MAPKAPK5 (ACAD10)
TMEM116 (ACAD10)
ERP29 (ACAD10)
NAA25 (ACAD10)
TRAFD1 (ACAD10)
HECTD4 (ACAD10)
RPL6 (ACAD10)
PTPN11 (ACAD10)
RPH3A (ACAD10)
OAS1 (ACAD10)
OAS3 (ACAD10)
OAS2 (ACAD10)
FAM216A (ACAD10)
DTX1 (ACAD10)
OR6C74 (RDH5/CD63)
OR6C6 (RDH5/CD63)
OR6C1 (RDH5/CD63)
OR6C3 (RDH5/CD63)
OR6C75 (RDH5/CD63)
OR6C65 (RDH5/CD63)
OR6C76 (RDH5/CD63)
OR6C2 (RDH5/CD63)
OR6C70 (RDH5/CD63)
OR6C68 (RDH5/CD63)
OR6C4 (RDH5/CD63)
OR10P1 (RDH5/CD63)
METTL7B (RDH5/CD63)
ITGA7 (RDH5/CD63)
BLOC1S1 (RDH5/CD63)
RDH5 (RDH5/CD63)
CD63 (RDH5/CD63)
GDF11 (RDH5/CD63)
SARNP (RDH5/CD63)
ORMDL2 (RDH5/CD63)
DNAJC14 (RDH5/CD63)
MMP19 (RDH5/CD63)
WIBG (RDH5/CD63)
DGKA (RDH5/CD63)
PMEL (RDH5/CD63)
CDK2 (RDH5/CD63)
RAB5B (RDH5/CD63)
SUOX (RDH5/CD63)
IKZF4 (RDH5/CD63)
RPS26 (RDH5/CD63)
ERBB3 (RDH5/CD63)
PA2G4 (RDH5/CD63)
ZC3H10 (RDH5/CD63)
ESYT1 (RDH5/CD63)
MYL6B (RDH5/CD63)
MYL6 (RDH5/CD63)
SMARCC2 (RDH5/CD63)
RNF41 (RDH5/CD63)
NABP2 (RDH5/CD63)
SLC39A5 (RDH5/CD63)
ANKRD52 (RDH5/CD63)
COQ10A (RDH5/CD63)
CS (RDH5/CD63)
CNPY2 (RDH5/CD63)
OR10A7 (RDH5/CD63)
PAN2 (RDH5/CD63)
ALOX5AP (B3GALTL)
TEX26 (B3GALTL)
HSPH1 (B3GALTL)
B3GALTL (B3GALTL)
RXFP2 (B3GALTL)
RAD51B (RAD51B)
ZFP36L1 (RAD51B)
ACTN1 (RAD51B)
ZFYVE26 (RAD51B)
DCAF5 (RAD51B)
ALDH1A2 (LIPC)
AQP9 (LIPC)
LIPC (LIPC)
ADAM10 (LIPC)
FAM63B (LIPC)
SLTM (LIPC)
BBS2 (CETP)
MT4 (CETP)
MT3 (CETP)
MT1E (CETP)
MT1M (CETP)
MT1B (CETP)
MT1F (CETP)
MT1G (CETP)
MT1H (CETP)
MT1X (CETP)
NUP93 (CETP)
SLC12A3 (CETP)
HERPUD1 (CETP)
CETP (CETP)
NLRC5 (CETP)
CPNE2 (CETP)
FAM192A (CETP)
RSPRY1 (CETP)
ARL2BP (CETP)
PLLP (CETP)
CCL22 (CETP)
CX3CL1 (CETP)
CCL17 (CETP)
CIAPIN1 (CETP)
COQ9 (CETP)
POLR2C (CETP)
OGFOD1 (CETP)
DOK4 (CETP)
FA2H (CTRB2/CTRB1)
WDR59 (CTRB2/CTRB1)
ZNRF1 (CTRB2/CTRB1)
LDHD (CTRB2/CTRB1)
ZFP1 (CTRB2/CTRB1)
CTRB2 (CTRB2/CTRB1)
CTRB1 (CTRB2/CTRB1)
BCAR1 (CTRB2/CTRB1)
CFDP1 (CTRB2/CTRB1)
TMEM170A (CTRB2/CTRB1)
CHST6 (CTRB2/CTRB1)
CHST5 (CTRB2/CTRB1)
TMEM231 (CTRB2/CTRB1)
GABARAPL2 (CTRB2/CTRB1)
ADAT1 (CTRB2/CTRB1)
KARS (CTRB2/CTRB1)
TERF2IP (CTRB2/CTRB1)
MLKL (CTRB2/CTRB1)
AATK (NPLOC4/TSPAN10)
ENTHD2 (NPLOC4/TSPAN10)
SLC38A10 (NPLOC4/TSPAN10)
TMEM105 (NPLOC4/TSPAN10)
BAHCC1 (NPLOC4/TSPAN10)
ACTG1 (NPLOC4/TSPAN10)
FSCN2 (NPLOC4/TSPAN10)
C17orf70 (NPLOC4/TSPAN10)
NPLOC4 (NPLOC4/TSPAN10)
TSPAN10 (NPLOC4/TSPAN10)
PDE6G (NPLOC4/TSPAN10)
OXLD1 (NPLOC4/TSPAN10)
CCDC137 (NPLOC4/TSPAN10)
ARL16 (NPLOC4/TSPAN10)
HGS (NPLOC4/TSPAN10)
MRPL12 (NPLOC4/TSPAN10)
SLC25A10 (NPLOC4/TSPAN10)
GCGR (NPLOC4/TSPAN10)
FAM195B (NPLOC4/TSPAN10)
PPP1R27 (NPLOC4/TSPAN10)
P4HB (NPLOC4/TSPAN10)
ARHGDIA (NPLOC4/TSPAN10)
ALYREF (NPLOC4/TSPAN10)
ANAPC11 (NPLOC4/TSPAN10)
NPB (NPLOC4/TSPAN10)
PCYT2 (NPLOC4/TSPAN10)
SIRT7 (NPLOC4/TSPAN10)
MAFG (NPLOC4/TSPAN10)
PYCR1 (NPLOC4/TSPAN10)
MYADML2 (NPLOC4/TSPAN10)
NOTUM (NPLOC4/TSPAN10)
ASPSCR1 (NPLOC4/TSPAN10)
STRA13 (NPLOC4/TSPAN10)
LRRC45 (NPLOC4/TSPAN10)
RAC3 (NPLOC4/TSPAN10)
DCXR (NPLOC4/TSPAN10)
RFNG (NPLOC4/TSPAN10)
GPS1 (NPLOC4/TSPAN10)
DUS1L (NPLOC4/TSPAN10)
FASN (NPLOC4/TSPAN10)
CCDC57 (NPLOC4/TSPAN10)
BAIAP2 (NPLOC4/TSPAN10)
SLC16A3 (NPLOC4/TSPAN10)
NLK (TMEM97/VTN)
TMEM97 (TMEM97/VTN)
IFT20 (TMEM97/VTN)
TNFAIP1 (TMEM97/VTN)
POLDIP2 (TMEM97/VTN)
TMEM199 (TMEM97/VTN)
SEBOX (TMEM97/VTN)
VTN (TMEM97/VTN)
SARM1 (TMEM97/VTN)
SLC46A1 (TMEM97/VTN)
SLC13A2 (TMEM97/VTN)
FOXN1 (TMEM97/VTN)
UNC119 (TMEM97/VTN)
PIGS (TMEM97/VTN)
ALDOC (TMEM97/VTN)
SPAG5 (TMEM97/VTN)
SGK494 (TMEM97/VTN)
KIAA0100 (TMEM97/VTN)
SDF2 (TMEM97/VTN)
SUPT6H (TMEM97/VTN)
PROCA1 (TMEM97/VTN)
RAB34 (TMEM97/VTN)
RPL23A (TMEM97/VTN)
TLCD1 (TMEM97/VTN)
NEK8 (TMEM97/VTN)
TRAF4 (TMEM97/VTN)
FAM222B (TMEM97/VTN)
ERAL1 (TMEM97/VTN)
FLOT2 (TMEM97/VTN)
DHRS13 (TMEM97/VTN)
NOS2 (TMEM97/VTN)
PHF12 (TMEM97/VTN)
ZNF229 (APOE)
ZNF180 (APOE)
CEACAM20 (APOE)
PVR (APOE)
CEACAM19 (APOE)
CEACAM16 (APOE)
BCL3 (APOE)
CBLC (APOE)
BCAM (APOE)
PVRL2 (APOE)
TOMM40 (APOE)
APOE (APOE)
APOC1 (APOE)
APOC4 (APOE)
CLPTM1 (APOE)
RELB (APOE)
CLASRP (APOE)
ZNF296 (APOE)
GEMIN7 (APOE)
NKPD1 (APOE)
TRAPPC6A (APOE)
BLOC1S3 (APOE)
EXOC3L2 (APOE)
MARK4 (APOE)
CKM (APOE)
KLC3 (APOE)
ERCC2 (APOE)
PPP1R13L (APOE)
CD3EAP (APOE)
ERCC1 (APOE)
FOSB (APOE)
RTN2 (APOE)
PPM1N (APOE)
VASP (APOE)
OPA3 (APOE)
GPR4 (APOE)
EML2 (APOE)
GIPR (APOE)
QPCTL (APOE)
FBXO46 (APOE)
SIX5 (APOE)
DMPK (APOE)
DMWD (APOE)
ZNF285 (APOE)
RSPH6A (APOE)
ZNRF4 (C3)
SAFB2 (C3)
SAFB (C3)
C19orf70 (C3)
HSD11B1L (C3)
LONP1 (C3)
CATSPERD (C3)
PRR22 (C3)
DUS3L (C3)
NRTN (C3)
FUT6 (C3)
FUT3 (C3)
FUT5 (C3)
NDUFA11 (C3)
VMAC (C3)
CAPS (C3)
RANBP3 (C3)
RFX2 (C3)
ACSBG2 (C3)
MLLT1 (C3)
ACER1 (C3)
CLPP (C3)
ALKBH7 (C3)
PSPN (C3)
GTF2F1 (C3)
KHSRP (C3)
SLC25A41 (C3)
SLC25A23 (C3)
CRB3 (C3)
DENND1C (C3)
TUBB4A (C3)
TNFSF9 (C3)
CD70 (C3)
TNFSF14 (C3)
C3 (C3)
GPR108 (C3)
TRIP10 (C3)
SH2D3A (C3)
VAV1 (C3)
MBD3L5 (C3)
MBD3L4 (C3)
MBD3L2 (C3)
MBD3L3 (C3)
ZNF557 (C3)
PTPRS (C3)
INSR (C3)
CDC34 (CNN2)
GZMM (CNN2)
BSG (CNN2)
HCN2 (CNN2)
POLRMT (CNN2)
FGF22 (CNN2)
RNF126 (CNN2)
FSTL3 (CNN2)
PRSS57 (CNN2)
PALM (CNN2)
PTBP1 (CNN2)
AZU1 (CNN2)
PRTN3 (CNN2)
ELANE (CNN2)
CFD (CNN2)
MED16 (CNN2)
R3HDM4 (CNN2)
KISS1R (CNN2)
ARID3A (CNN2)
WDR18 (CNN2)
GRIN3B (CNN2)
CNN2 (CNN2)
ABCA7 (CNN2)
HMHA1 (CNN2)
POLR2E (CNN2)
GPX4 (CNN2)
SBNO2 (CNN2)
STK11 (CNN2)
C19orf26 (CNN2)
ATP5D (CNN2)
MIDN (CNN2)
CIRBP (CNN2)
C19orf24 (CNN2)
EFNA2 (CNN2)
MUM1 (CNN2)
NDUFS7 (CNN2)
GAMT (CNN2)
DAZAP1 (CNN2)
RPS15 (CNN2)
APC2 (CNN2)
C19orf25 (CNN2)
PCSK4 (CNN2)
REEP6 (CNN2)
ADAMTSL5 (CNN2)
PCK1 (C20orf85)
ZBP1 (C20orf85)
PMEPA1 (C20orf85)
C20orf85 (C20orf85)
ANKRD60 (C20orf85)
RAB22A (C20orf85)
VAPB (C20orf85)
APCDD1L (C20orf85)
CTCFL (C20orf85)
SPINT3 (MMP9)
WFDC6 (MMP9)
EPPIN-WFDC6 (MMP9)
EPPIN (MMP9)
WFDC8 (MMP9)
WFDC9 (MMP9)
WFDC10A (MMP9)
WFDC11 (MMP9)
WFDC10B (MMP9)
WFDC13 (MMP9)
SPINT4 (MMP9)
WFDC3 (MMP9)
DNTTIP1 (MMP9)
UBE2C (MMP9)
TNNC2 (MMP9)
SNX21 (MMP9)
ACOT8 (MMP9)
ZSWIM3 (MMP9)
ZSWIM1 (MMP9)
SPATA25 (MMP9)
NEURL2 (MMP9)
CTSA (MMP9)
PLTP (MMP9)
PCIF1 (MMP9)
ZNF335 (MMP9)
MMP9 (MMP9)
SLC12A5 (MMP9)
NCOA5 (MMP9)
CD40 (MMP9)
CDH22 (MMP9)
SLC35C2 (MMP9)
ELMO2 (MMP9)
ZNF334 (MMP9)
MFNG (SLC16A8)
CARD10 (SLC16A8)
CDC42EP1 (SLC16A8)
LGALS2 (SLC16A8)
GGA1 (SLC16A8)
SH3BP1 (SLC16A8)
PDXP (SLC16A8)
LGALS1 (SLC16A8)
NOL12 (SLC16A8)
TRIOBP (SLC16A8)
H1F0 (SLC16A8)
GCAT (SLC16A8)
GALR3 (SLC16A8)
ANKRD54 (SLC16A8)
EIF3L (SLC16A8)
MICALL1 (SLC16A8)
C22orf23 (SLC16A8)
POLR2F (SLC16A8)
SOX10 (SLC16A8)
PICK1 (SLC16A8)
SLC16A8 (SLC16A8)
BAIAP2L2 (SLC16A8)
PLA2G6 (SLC16A8)
MAFF (SLC16A8)
TMEM184B (SLC16A8)
CSNK1E (SLC16A8)
KCNJ4 (SLC16A8)
KDELR3 (SLC16A8)
DDX17 (SLC16A8)
DMC1 (SLC16A8)
ELFN2 (SLC16A8)
FAM227A (SLC16A8)
RFPL2 (SYN3/TIMP3)
SLC5A4 (SYN3/TIMP3)
RFPL3 (SYN3/TIMP3)
BPIFC (SYN3/TIMP3)
FBXO7 (SYN3/TIMP3)
SYN3 (SYN3/TIMP3)
TIMP3 (SYN3/TIMP3)
C22orf42 (SYN3/TIMP3)
Candidate gene lists. Column A: genes in AMD-associated loci (as reported by Fritsche et al, 2016 2 ). Column B: complement genes (genes involved in complement system activation components and complement system regulators and receptors, based on the HUGO Gene Nomenclature
Committee [HGNC] database). Column C: lipid genes (genes involved in lipid metabolism and lipid disorders; Ramachandra Rao et al, 2021 16; Schaefer et al, 2019 17; Van Leeuwen et al, 2018 18 ). Column D: genes tested in mouse models that developed drusen or other AMD characteristics;
Fletcher et al, 2014 19; Pennesi et al, 2012 20. Column E: macula dystrophy genes associated with inherited autosomal dominant and/or autosomal recessive macular dystrophies that could mimic AMD; gene list adapted from Kersten et al, 2018 22, authors based this gene list RetNet, the
Retinal Information Network, and on the study of Saksens et al, 2014 21.
