# Supplementary material for: Common and rare variants in patients with early onset drusen maculopathy
Source: Clin Genet. 2022 Sep 13;102(5):414–23. doi: 10.1111/cge.14212 (PMC9825904; doi:10.1111/cge.14212)
Supplement: Supplementary file 4 — Table S3 Genetic risk scores per patient [file CGE-102-414-s008.xlsx]

## Sheet: Blad1
Supporting Information Table S3. Genetic risk scores per patient
Patient	GRS	Complement GRS	Lipid GRS
1	0.594	0.855	-0.121
2	-0.862	-1.045	-0.151
3	2.986	1.326	0.104
4	0.5	-1.006	0.384
5	0.236	0.535	-0.035
6	0.053	0.584	-0.233
7	2.739	1.755	-0.063
8	-0.041	-0.224	-0.111
9	-0.222	-0.037	0.384
10	3.377	1.871	-0.541
11	-0.178	-0.863	0.105
12	2.16	0.528	0.163
13	1.138	0.593	-0.187
14	2.855	1.286	-0.105
15	2.526	2.017	-0.529
16	1.833	0.281	-0.152
17	0.939	0.509	0.244
18	2.025	1.549	0
19	0.923	1.37	-0.267
20	1.389	1.16	-0.146
21	2.898	2.442	0.045
22	0.535	1.243	-0.29
23	-0.169	-0.146	-0.227
24	2.041	0.774	0.056
25	0.136	0.056	0.254
26	-0.465	-0.82	0.372
27	1.901	1.877	-0.163
28	0.511	-0.203	-0.296
29	0.765	-0.367	0.01
30	1.316	1.769	-0.595
31	0.396	0.57	-0.233
32	1.42	1.164	0.243
33	0.424	1.069	-0.384
34	0.731	1.221	-0.762
35	2.663	2.071	-0.495
36	1.28	1.108	-0.919
37	-0.924	-1.226	-0.15
38	0.48	-1.045	0.128
39	0.141	-0.329	0.232
40	-0.431	-0.439	0.244
41	0.896	0.059	-0.061
42	2.823	2.017	0.011
43	-1.543	-0.324	-0.896
44	2.202	0.941	0.011
45	1.996	1.248	-0.399
46	3.891	1.286	0.244
47	-0.636	-0.754	-0.15
48	1.563	1.147	-0.234
49	-1.207	-1.377	-0.197
Genetic risk score per patiënt. GRS = genetic risk score
