# Supplementary material for: Common and rare variants in patients with early onset drusen maculopathy
Source: Clin Genet. 2022 Sep 13;102(5):414–23. doi: 10.1111/cge.14212 (PMC9825904; doi:10.1111/cge.14212)
Supplement: Supplementary file 5 — Table S4 Candidate genes and variants [file CGE-102-414-s006.xlsx]

## Sheet: Blad 1
Supporting Information Table S4. Candidate genes and variants
SECTION A: COMPLEMENT GENES
Variant							In silico prediction tools			ClinVar			Minor allele frequency
Gene	Chromosome	Start position	Reference	Variant	Variant annotation (transcript, gene, cDNA, protein effect)	Type of variant	PhyloP	CADD	Grantham Score	Variant reported	Pathogenicity	Variant reported in disease	EODM patients (n, MAF [%])	gnomAD v2.1.1. (MAF, %)
MASP2	chr1	11090818	C	G	NM_00610.4(MASP2):c.1209G>C (p.Met403Ile)	Missense	2.577	18.69	10	No	NA	NA	1 (1.02%)	0.0008191
	chr1	11102940	G	A	NM_00610.4(MASP2):c.881C>T (p.Thr294Met)	Missense	0.321	13.37	81	Yes	Benign	MASP2 deficiency	1 (1.02%)	0.6795
	chr1	11103468	G	A	NM_00610.4(MASP2):c.669C>T (p.Val223=)	Synonymous	0.331	4.014	0	No	NA	NA	1 (1.02%)	NA
	chr1	11105542	C	T	NM_00610.4(MASP2):c.467G>A (p.Cys156Tyr)	Missense	7.595	26.5	194	Yes	Benign/Likely benign	MASP2 deficiency	1 (1.02%)	0.59
	chr1	11105563	G	A	NM_00610.4(MASP2):c.446C>T (p.Ala149Val)	Missense	3.095	18.93	64	Yes	VUS	MASP2 deficiency	1 (1.02%)	0.004069
C1QC	chr1	22970615	C	T	NM_172369.5(C1QC):c.99C>T (p.Tyr33=)	Synonymous	-1.133	16.16	0	No	NA	NA	1 (1.02%)	0.003551
	chr1	22973979	G	A	NM_172369.5(C1QC):c.441G>A (p.Pro147=)	Synonymous	-2.677	2.919	0	No	NA	NA	1 (1.02%)	0.04216
CSMD2	chr1	34033311	G	A	NM_052896.4(CSMD2):c.8193C>T (p.Asn2731=)	Synonymous	2.359	9.729	0	No	NA	NA	1 (1.02%)	NA
	chr1	34071521	G	A	NM_052896.4(CSMD2):c.6291C>T (p.Thr2097=)	Synonymous	1.177	0.144	0	No	NA	NA	1 (1.02%)	0.1314
	chr1	34076791	G	A	NM_052896.4(CSMD2):c.6073C>T (p.Arg2025Trp)	Missense	5.249	32	101	No	NA	NA	1 (1.02%)	0.002
	chr1	34080226	A	T	NM_052896.4(CSMD2):c.5897-6T>A	Near splice-site	2.843	11.99	0	No	NA	NA	1 (1.02%)	0.2289
	chr1	34158623	G	A	NM_052896.4(CSMD2):c.3839C>T (p.Ser1280Leu)	Missense	3.503	21.5	145	No	NA	NA	1 (1.02%)	0.005
	chr1	34158655	G	A	NM_052896.4(CSMD2):c.3807C>T (p.Ala1269=)	Near splice-site	-0.574	13.85	0	No	NA	NA	1 (1.02%)	0.01593
	chr1	34166210	C	T	NM_052896.4(CSMD2):c.3520G>A (p.Gly1174Arg)	Missense	4.039	24.5	125	No	NA	NA	1 (1.02%)	0.1
	chr1	34189831	G	A	NM_052896.4(CSMD2):c.2847C>T (p.Asn949=)	Synonymous	3.686	10.42	0	No	NA	NA	1 (1.02%)	0.6049
	chr1	34190199	G	A	NM_052896.4(CSMD2):c.2682C>T (p.Asp894=)	Synonymous	-0.082	9.59	0	No	NA	NA	1 (1.02%)	0.01034
	chr1	34209179	C	T	NM_052896.4(CSMD2):c.1755G>A (p.Pro585=)	Synonymous	-0.922	4.773	0	No	NA	NA	1 (1.02%)	0.0158
	chr1	34258060	C	T	NM_052896.4(CSMD2):c.1394G>A (p.Gly465Asp)	Missense	7.468	26.8	94	No	NA	NA	1 (1.02%)	0.05
	chr1	34401515	G	A	NM_052896.4(CSMD2):c.438C>T (p.Pro146=)	Synonymous	1.543	11.6	0	No	NA	NA	1 (1.02%)	0.03635
	chr1	34401554	A	G	NM_052896.4(CSMD2):c.399T>C (p.Val133=)	Near splice-site	0.401	12.02	0	No	NA	NA	1 (1.02%)	0.1551
	chr1	34498187	G	C	NM_052896.4(CSMD2):c.397+8C>G	Near splice-site	-0.011	3.486	0	No	NA	NA	1 (1.02%)	0.05525
	chr1	34554690	C	T	NM_052896.4(CSMD2):c.172G>A (p.Ala58Thr)	Missense	3.221	22.9	58	No	NA	NA	1 (1.02%)	0.01313
	chr1	34554715	G	A	NM_052896.4(CSMD2):c.147C>T (p.Tyr49=)	Synonymous	-1.404	1.546	0	No	NA	NA	1 (1.02%)	0.01074
	chr1	34630508	T	C	NM_001281956.1(CSMD2):c.187+4A>G	Near splice-site	2.682	15.6	0	No	NA	NA	1 (1.02%)	NA
	chr1	34630542	A	C	NM_001281956.1(CSMD2):c.157T>G (Cys53Gly)	Missense	1.766	12.78	159	No	NA	NA	1 (1.02%)	NA
	chr1	34630570	C	G	NM_001281956.1(CSMD2):c.129G>C (Thr43=)	Synonymous	0.357	9.401	0	No	NA	NA	1 (1.02%)	NA
	chr1	34630589	C	G	NM_001281956.1(CSMD2):c.110G>C (p.Gly37Ala)	Missense	1.307	15.11	60	No	NA	NA	1 (1.02%)	NA
	chr1	34630606	G	C	NM_001281956.1(CSMD2):c.93C>G (Gly31=)	Synonymous	-0.014	6.017	0	No	NA	NA	1 (1.02%)	0.7092
	chr1	34630634	T	C	NM_001281956.1(CSMD2):c.65A>G (p.Glu22Gly)	Missense	1.649	16.81	98	No	NA	NA	1 (1.02%)	NA
	chr1	34630647	T	C	NM_001281956.1(CSMD2):c.52A>G (p.Arg18Gly)	Missense	1.015	18.68	125	No	NA	NA	2 (2.04%)	NA
	chr1	34631370	T	C	NM_052896.4(CSMD2):c.45A>G (p.Gln15=)	Synonymous	3.275	15.97	0	No	NA	NA	1 (1.02%)	0.2179
C8A	chr1	57341871	G		NM_000562.3(C8A):c.454del (p.Ala152Glnfs*8)	Frameshift	-100	14.65	0	No	NA	NA	1 (1.02%)	0.0004
	chr1	57351686	G	C	NM_000562.3(C8A):c.942G>C (p.Met314Ile)	Missense	1.735	21.7	10	No	NA	NA	1 (1.02%)	0.001197
	chr1	57378149	G	A	NM_000562.3(C8A):c.1454G>A (p.Arg485His)	Missense	0.336	12.33	29	Yes	Benign	Not provided	1 (1.02%)	0.1954
	chr1	57383357	C	T	NM_000562.3(C8A):c.1723C>T (p.Pro575Ser)	Missense	0.833	13.96	74	Yes	Benign	Not provided	2 (2.04%)	0.8922
C8B	chr1	57406516	G	A	NM_000066.4(C8B):c.1398+6C>T	Near splice-site	1.47	0.026	0	Yes	Likely benign	Not provided	1 (1.02%)	0.05316
	chr1	57409459	C	A	NM_000066.4(C8B):c.1144G>T (p.Asp382Tyr)	Missense	2.152	24.5	160	Yes	Likely benign	Not provided	1 (1.02%)	0.4186
	chr1	57411734	T	A	NM_000066.4(C8B):c.865A>T (p.Lys289*)	Nonsense	1.244	39	1000	No	NA	NA	1 (1.02%)	NA
	chr1	57417781	C	T	NM_000066.4(C8B):c.606G>A (p.Pro202=)	Synonymous	-3.92	0.004	0	Yes	Benign	Not provided	1 (1.02%)	0.919
CFH	chr1	196643098	T	G	NM_000186.3(CFH):c.350+6T>G	Near splice-site	2.744	20.4	0	Yes	Pathogenic	BLD	1 (1.02%)	NA
	chr1	196659307	C	T	NM_000186.3(CFH):c.1274C>T (p.Ala425Val)	Missense	-1.015	0.001	64	No	NA	NA	1 (1.02%)	0.001
	chr1	196709816	G	T	NM_000186.3(CFH):c.2850G>T (p.Gln950His)	Missense	-0.273	14.41	24	Yes	Benign/Likely benign	aHUS, AMD, BLD, CFH-related DDD/MPGN type II	2 (2.04%)	0.3938
CFHR2	chr1	196927185	G	T	NM_005666.4(CFHR2):c.595G>T (p.Glu199*)	Nonsense	-1.38	35	1000	Yes	Benign	Not provided	1 (1.02%)	0.75
	chr1	196928193	A	C	NM_005666.4(CFHR2):c.796A>C (p.Ser266Arg)	Missense	-0.397	6.729	110	No	NA	NA	1 (1.02%)	NA
CFHR5	chr1	196963211	A	T	NM_030787.4(CFHR5):c.432A>T (p.Lys144Asn)	Near splice-site	0.101	13.03	94	Yes	VUS	CFH-related DDD/MPGN type II	1 (1.02%)	0.1182
	chr1	196964971	C	T	NM_030787.4(CFHR5):c.732C>T (p.Asn244=)	Synonymous	-1.2	0.052	0	Yes	Benign/Likely benign	CFH-related DDD/MPGN type II	2 (2.04%)	0.3225
	chr1	196965193	G	A	NM_030787.4(CFHR5):c.832G>A (p.Gly278Ser)	Missense	3.529	21.8	56	Yes	Benign	CFH-related DDD/MPGN type II	2 (2.04%)	0.7267
	chr1	196973872	G	A	NM_030787.4(CFHR5):c.1412G>A (p.Gly471Glu)	Missense	0.325	15.33	98	Yes	VUS	CFH-related DDD/MPGN type II	1 (1.02%)	0.06245
	chr1	196977744	G	C	NM_030787.4(CFHR5):c.1641G>C (p.Ala547=)	Synonymous	-1.541	0.262	0	Yes	VUS	CFH-related DDD/MPGN type II	1 (1.02%)	0.0003978
CR2	chr1	207641930	G	A	NM_001006658.3(CR2):c.504G>A (p.Glu168=)	Synonymous	0.104	0.552	0	No	NA	NA	1 (1.02%)	0.0003979
	chr1	207648197	T	C	NM_001006658.3(CR2):c.2352T>C (p.Ile784=)	Synonymous	0.792	7.642	0	Yes	Benign	Common variable immunodeficiency 7	1 (1.02%)	0.1686
	chr1	207658863	A	G	NM_001006658.3(CR2):c.3243A>G (p.Glu1081=)	Synonymous	0.578	0.402	0	Yes	Likely benign	Common variable immunodeficiency 7	1 (1.02%)	0.009563
CR1	chr1	207718918	C	T	NM_000651.6(CR1):c.2414-3C>T	Near splice-site	0.548	3.239	0	No	NA	NA	1 (1.02%)	NA
	chr1	207726161	G	T	NM_000651.6(CR1):c.3066G>T (p.Gln1022His)	Missense	-0.275	15.51	24	No	NA	NA	6 (6.12%)	0.1374
	chr1	207737276	C	T	NM_000651.6(CR1):c.3654C>T (p.Pro1218=)	Synonymous	-1.585	0.109	0	No	NA	NA	4 (4.08%)	0.2216
	chr1	207737338	G	A	NM_000651.6(CR1):c.3716G>A (p.Arg1239His)	Missense	-0.877	1.758	29	No	NA	NA	1 (1.02%)	0.05337
CD46	chr1	207930516	A	G	NM_172351.3(CD46):c.255A>G (p.Thr85=)	Synonymous	-0.901	6.515	0	No	NA	NA	1 (1.02%)	0.004776
	chr1	207933011	A	G	NM_172351.3(CD46):c.417A>G (p.Leu139=)	Synonymous	-1.395	2.245	0	Yes	Benign	aHUS	3 (3.06%)	0.6662
MASP1	chr3	186940954	C		NM_001879.6(MASP1):c.1770del (p.Lys591Serfs*11)	Frameshift	-100	10.08	0	No	NA	NA	1 (1.02%)	0.02
	chr3	186954138	C	T	NM_139125.4(MASP1):c.1521G>A (p.Thr507=)	Synonymous	-3.302	0.044	0	Yes	VUS	3MC syndrome 1	1 (1.02%)	0.1747
	chr3	186968033	T	C	NM_139125.4(MASP1):c.1090+6A>G	Near splice-site	0.439	9.048	0	No	NA	NA	1 (1.02%)	0.0003977
	chr3	186971014	C	G	NM_139125.4(MASP1):c.834G>C (p.Leu278=)	Synonymous	0.027	9.9	0	No	NA	NA	1 (1.02%)	0.07198
C9	chr5	39331894	G	A	NM_001737.5(C9):c.499C>T (p.Pro167Ser)	Missense	3.414	23.9	74	Yes	Likely benign	AMD	1 (1.02%)	0.5193
	chr5	39341337	T	G	NM_001737.5(C9):c.387A>C (p.Ser129=)	Synonymous	0.184	10.03	0	Yes	Benign	Not provided	1 (1.02%)	0.3727
	chr5	39341781	C	T	NM_001737.5(C9):c.205G>A (p.Val69Ile)	Missense	0.028	11.24	29	No	NA	NA	1 (1.02%)	0.0007953
	chr5	39342214	G	T	NM_001737.5(C9):c.162C>A (p.Cys54*)	Nonsense	1.273	35	1000	Yes	Pathogenic/Likely pathogenic	C9 deficiency	1 (1.02%)	0.09
C6	chr5	41155176	C	G	NM_000065.5(C6):c.1999G>C (p.Asp667His)	Missense	1.593	19.43	81	Yes	VUS	Not provided	1 (1.02%)	0.04824
	chr5	41161919	C	A	NM_000065.5(C6):c.1334G>T (p.Arg445Leu)	Missense	-0.594	15.61	102	No	NA	NA	1 (1.02%)	NA
	chr5	41201668	C	T	NM_000065.5(C6):c.292G>A (p.Glu98Lys)	Missense	0.064	10.29	56	No	NA	NA	1 (1.02%)	NA
C4A	chr6	31963559	A	G	NM_007293.3(C4A):c.3218A>G (p.Asp1073Gly)	Missense	0.471	13.37	94	No	NA	NA	3 (3.06%)	0.2655
	chr6	31963859	C	A	NM_007293.3(C4A):c.3358C>A (p.Pro1120Thr)	Missense	1.577	18.63	38	No	NA	NA	1 (1.02%)	0.2201
	chr6	31964659	A	C	NM_007293.3(C4A):c.3730A>C (p.Thr1244Pro)	Missense	0.723	11.37	38	No	NA	NA	1 (1.02%)	NA
C4B	chr6	31997396	A	C	NM_001002029.4(C4B):c.3730A>C (p.Thr1244Pro)	Missense	1.366	16.11	38	No	NA	NA	1 (1.02%)	NA
	chr6	31998259	A	C	NM_001002029.4(C4B):c.4118A>C (p.Asn1373Thr)	Missense	2.894	22.4	65	No	NA	NA	1 (1.02%)	NA
CSMD1	chr8	2818711	G	A	NM_033225.6(CSMD1):c.9654C>T (p.Asp3218=)	Synonymous	0.083	4.597	0	No	NA	NA	1 (1.02%)	NA
	chr8	2824257	C	T	NM_033225.6(CSMD1):c.8935G>A (p.Gly2979Ser)	Missense	7.635	25.3	56	Yes	Likely benign	Not provided	1 (1.02%)	0.5462
	chr8	2832026	G	A	NM_033225.6(CSMD1):c.8687C>T (p.Thr2896Met)	Missense	5.289	22.5	81	No	NA	NA	1 (1.02%)	0.004
	chr8	2836180	G	C	NM_033225.6(CSMD1):c.8520C>G (p.Thr2840=)	Synonymous	0.888	7.57	0	Yes	Benign	Not provided	1 (1.02%)	0.2173
	chr8	2944661	G	C	NM_033225.6(CSMD1):c.7432C>G (p.Leu2478Val)	Missense	1.135	6.04	32	No	NA	NA	1 (1.02%)	0.0004012
	chr8	2965294	G	C	NM_033225.6(CSMD1):c.6781C>G (p.Pro2261Ala)	Missense	8.742	23.2	27	Yes	Benign	Not provided	1 (1.02%)	0.3814
	chr8	3087687	C	G	NM_033225.6(CSMD1):c.4220G>C (p.Arg1407Thr)	Missense	4.628	24.1	71	Yes	Benign	Not provided	1 (1.02%)	0.5365
	chr8	3216809	T	C	NM_033225.6(CSMD1):c.3169A>G (p.Ile1057Val)	Missense	3.326	10.18	29	No	NA	NA	1 (1.02%)	0.06882
	chr8	3253886	T	C	NM_033225.6(CSMD1):c.2423A>G (p.Asn808Ser)	Missense	6.1	22.8	46	No	NA	NA	1 (1.02%)	0.0009081
	chr8	3266952	G	A	NM_033225.6(CSMD1):c.1737C>T (p.Ser579=)	Synonymous	2.233	10.67	0	Yes	Benign	Not provided	1 (1.02%)	0.1947
	chr8	3267108	A	G	NM_033225.6(CSMD1):c.1581T>C (p.Cys527=)	Synonymous	0.529	10.55	0	Yes	Likely bengign	Not provided	1 (1.02%)	0.09953
	chr8	3566020	G	A	NM_033225.6(CSMD1):c.932-7C>T	Near splice-site	0.99	12.68	0	Yes	Benign	Not provided	1 (1.02%)	0.9228
	chr8	3889483	C	A	NM_033225.6(CSMD1):c.554G>T (p.Cys185Phe)	Missense	7.558	26.2	205	No	NA	NA	1 (1.02%)	NA
CSMD3	chr8	113256708	C	A	NM_198123.2(CSMD3):c.10317G>T (p.Gln3439His)	Missense	1.98	23.6	24	No	NA	NA	1 (1.02%)	0.04022
	chr8	113276030	G	A	NM_198123.2(CSMD3):c.9700C>T (p.Pro3234Ser)	Missense	-0.555	0.136	74	No	NA	NA	1 (1.02%)	0.04259
	chr8	113308072	T	A	NM_198123.2(CSMD3):c.8604A>T (p.Pro2868=)	Synonymous	0.169	7.709	0	Yes	Benign	Not provided	2 (2.04%)	0.4581
	chr8	113504810	G	A	NM_198123.2(CSMD3):c.5186C>T (p.Ala1729Val)	Missense	9.451	28.3	64	No	NA	NA	1 (1.02%)	0.2969
	chr8	114290833	C	T	NM_198123.2(CSMD3):c.502G>A (p.Val168Ile)	Missense	3.426	14.33	29	No	NA	NA	1 (1.02%)	0.02951
C5	chr9	123723776	C	T	NM_001735.3(C5):c.4572G>A (p.Ala1524=)	Synonymous	-4.137	3.2	0	No	NA	NA	1 (1.02%)	0.001194
	chr9	123732467	G	A	NM_001735.3(C5):c.4143C>T (p.Ile1381=)	Synonymous	0.549	7.155	0	No	NA	NA	1 (1.02%)	0.02031
	chr9	123751971	G	A	NM_001735.3(C5):c.3029C>T (p.Ala1010Val)	Missense	4.852	24.5	64	No	NA	NA	1 (1.02%)	0.07039
	chr9	123779794	A	G	NM_001735.3(C5):c.1717-5T>C	Near splice-site	3.053	13.96	0	No	NA	NA	1 (1.02%)	0.001995
FCN1	chr9	137801206	A	G	ENST00000616356.4(FCN1)c.893T>C (p.Leu298Pro)	Missense	-0.749	4.091	98	No	NA	NA	1 (1.02%)	NA
	chr9	137801231	G	A	ENST00000616356.4(FCN1)c.868C>T (p.Arg290*)	Nonsense	-2.5	0.017	1000	No	NA	NA	1 (1.02%)	0.011
	chr9	137801538	G	A	ENST00000616356.4(FCN1):c.561C>T (p.Asp187=)	Synonymous	-1.177	0.127	0	No	NA	NA	1 (1.02%)	0.03304
CD59	chr11	33743962	G	A	NM_000611.6(CD59):c.30C>T (p.Phe10=)	Synonymous	-1.27	1.148	0	Yes	Likely benign	Not provided	1 (1.02%)	0.02588
	chr11	33743974	C	T	NM_000611.6(CD59):c.18G>A (p.Gly6=)	Synonymous	-1.701	4.725	0	Yes	Benign	Not provided	1 (1.02%)	0.1951
C1S	chr12	7173893	G	A	NM_001734.5(C1S):c.943G>A (p.Asp315Asn)	Missense	4.716	24	23	Yes	VUS	Ehlers-Danlos syndrome, Periodontal type 2, Complement component C1S deficiency	2 (2.04%)	0.3527
	chr12	7177700	A	G	NM_001734.5(C1S):c.1812A>G (p.Thr604=)	Synonymous	0.008	0.362	0	No	NA	NA	1 (1.02%)	0.0003977
C1R	chr12	7241086	T	C	ENST00000542285.1(C1R):c.1080A>G (p.Arg360=)	Synonymous	0.033	2.449	0	No	NA	NA	1 (1.02%)	0.4373
	chr12	7241090	C	T	ENST00000542285.1(C1R):c.1076G>A (p.Gly359Glu)	Missense	-0.853	4.116	98	No	NA	NA	1 (1.02%)	0.3585
	chr12	7242740	C	G	NM_001733.7(C1R):c.333G>C (p.Met111Ile)	Missense	4.516	23.5	10	Yes	VUS	Vascular dementia, Ehlers-Danlos syndrome, Periodontal type 1	1 (1.02%)	0.2817
ITGAM	chr16	31289315	A	G	NM_000632.3(ITGAM):c.1241A>G (p.Asn414Ser)	Missense	-0.01	6.801	46	No	NA	NA	1 (1.02%)	0.001304
	chr16	31336701	C	A	NM_000632.3(ITGAM):c.2481C>A (p.Ser827=)	Synonymous	0.94	9.901	0	No	NA	NA	1 (1.02%)	0.06318
ITGAX	chr16	31366605	G	A	NM_000887.5(ITGAX):c.30G>A (p.Leu10=)	Synonymous	0.261	1.815	0	No	NA	NA	1 (1.02%)	0.1477
	chr16	31368659	C	G	NM_000887.5(ITGAX):c.404C>G (p.Thr135Ser)	Missense	-1.782	0.785	58	No	NA	NA	1 (1.02%)	NA
	chr16	31374262	T	C	NM_000887.5(ITGAX):c.1366T>C (p.Ser456Pro)	Missense	2.881	23.3	74	No	NA	NA	1 (1.02%)	NA
	chr16	31374279	C	G	NM_000887.5(ITGAX):c.1383C>G (p.Ser461=)	Synonymous	0.051	12.18	0	No	NA	NA	1 (1.02%)	0.005585
	chr16	31384697	G	A	NM_000887.5(ITGAX):c.2494G>A (p.Val382Met)	Missense	3.263	22.1	21	No	NA	NA	1 (1.02%)	0.006825
	chr16	31392257	A	C	NM_000887.5(ITGAX):c.3316A>C (p.Thr1106Pro)	Missense	-0.517	13.57	38	No	NA	NA	1 (1.02%)	0.0003977
ELANE	chr19	852900	T	G	NM_001972.4(ELANE):c.92T>G (p.Val31Gly)	Missense	2.052	23.7	109	No	NA	NA	1 (1.02%)	NA
	chr19	853009	G	T	NM_001972.4(ELANE):c.201G>T (p.Ser67=)	Synonymous	-1.563	0.053	0	Yes	Likely benign	(Cyclical) Neutropenia, Severe congenital 1	1 (1.02%)	0.002811
	chr19	856130	C	T	NM_001972.4(ELANE):c.770C>T (p.Pro257Leu)	Missense	0.434	15.39	98	Yes	Likely benign	(Cyclical) Neutropenia, Severe congenital 1	2 (2.04%)	0.6399
	chr19	856136	A	G	NM_001972.4(ELANE):c.776A>G (p.Asp259Gly)	Missense	0.164	9.127	94	No	NA	NA	1 (1.02%)	0.0004017
C3	chr19	6677893	T	C	NM_000064.4(C3):c.4992A>G (p.*1664Trpext*58)	Stop-loss	4.607	14.38	1000	No	NA	NA	1 (1.02%)	NA
	chr19	6678030	T	G	NM_000064.4(C3):c.4855A>C (p.Ser1619Arg)	Missense	0.671	22.5	110	Yes	VUS	aHUS, AMD, C3 deficiency	1 (1.02%)	0.12
	chr19	6690697	C	T	NM_000064.4(C3):c.3432G>A (p.Thr1144=)	Synonymous	-4.998	1.13	0	No	NA	NA	1 (1.02%)	0.0004
	chr19	6693437	C	A	NM_000064.4(C3):c.3216G>T (p.Arg1072=)	Synonymous	-2.674	2.558	0	Yes	Benign/Likely benign	aHUS, AMD, C3 deficiency	2 (2.04%)	0.17
	chr19	6707129	G	A	NM_000064.4(C3):c.2203C>T (p.Arg735Trp)	Missense	0.721	23.1	101	Yes	VUS	aHUS, AMD, C3 deficiency	1 (1.02%)	0.21
	chr19	6710675	T	C	NM_000064.4(C3):c.1661A>G (p.Asp554Gly)	Missense	7.294	25.1	94	No	NA	NA	1 (1.02%)	NA
	chr19	6714374	C	T	NM_000064.4(C3):c.588G>A (p.Pro196=)	Synonymous	-2.517	0.056	0	Yes	Benign	aHUS, AMD, C3 deficiency	1 (1.02%)	0.61
CD93	chr20	23065193	T	C	NM_01072.4(CD93):c.1637A>G (p.Glu546Gly)	Missense	0.351	19.05	98	No	NA	NA	1 (1.02%)	NA
	chr20	23065689	C	T	NM_01072.4(CD93):c.1141G>A (p.Gly381Arg)	Missense	0.498	13.33	125	No	NA	NA	1 (1.02%)	0.05006
	chr20	23066223	T	G	NM_01072.4(CD93):c.607A>C (p.Thr203Pro)	Missense	1.575	24.3	38	No	NA	NA	1 (1.02%)	NA
	chr20	23066542	C	T	NM_01072.4(CD93):c.288G>A (p.Gly96=)	Synonymous	-0.047	14.89	0	No	NA	NA	1 (1.02%)	0.1173
ITGB2	chr21	46308663	C	A	NM_000211.5(ITGB2):c.2025G>T (p.Thr675=)	Synonymous	-2.505	0.015	0	No	NA	NA	1 (1.02%)	0.0004007
	chr21	46310145	C	T	NM_000211.5(ITGB2):c.1413-8G>A	Near splice-site	-2.867	0.473	0	Yes	VUS	Leukocyte adhesion deficiency 1	1 (1.02%)	0.0589
	chr21	46320325	G	A	NM_000211.5(ITGB2):c.807C>T (p.Phe269=)	Synonymous	-0.09	2.414	0	Yes	Benign/Likely benign	Leukocyte adhesion deficiency 1	1 (1.02%)	0.05452
SECTION B: LIPID GENES
Variant							In silico prediction tools			ClinVar			Minor allele frequency
Gene	Chromosome	Start position	Reference	Variant	Variant annotation (transcript, gene, cDNA, protein effect)	Type of variant	PhyloP	CADD	Grantham Score	Variant reported	Pathogenicity	Variant reported in disease	EODM patients (n, MAF [%])	gnomAD v2.1.1. (MAF, %)
LDLRAP1	chr1	25890207	C	T	NM_015627.2(LDLRAP1):c.672C>T (p.Ser224=)	Synonymous	1.175	8.237	0	Yes	VUS	Familial hypercholesterolemia	2 (2.04%)	0.1439
	chr1	25893367	G	A	NM_015627.2(LDLRAP1):c.811G>A (p.Val271Ile)	Missense	5.827	22.1	29	Yes	VUS	Familial hypercholesterolemia	1 (1.02%)	0.007735
PCSK9	chr1	55505552		CTGCTG	NM_174936.4(PCSK9):c.60_65dup (p.Leu22_Leu23dup)	Inframe insertion	-1.23	10.02	1000	Yes	VUS	Familial hypercholesterolemia	1 (1.02%)	0.2769
	chr1	55529093	C	G	NM_174936.4(PCSK9):c.1915C>G (p.Pro639Ala)	Missense	1.167	13.69	27	Yes	VUS	Familial hypercholesterolemia	1 (1.02%)	0.004014
APOB	chr2	21225164	A	G	NM_000384.3(APOB):c.13130T>C (p.Ile4377Thr)	Missense	1.627	15.83	89	Yes	VUS	Familial hypercholesterolemia	1 (1.02%)	0.003
	chr2	21225912	C	T	NM_000384.3(APOB):c.12382G>A (p.Val4128Met)	Missense	-1.892	0.004	21	Yes	VUS	Hypobetalipoproteinemia, Familial hypercholesterolemia	1 (1.02%)	0.59
	chr2	21229446	G	C	NM_000384.3(APOB):c.10294C>G (p.Gln3432Glu)	Missense	2.785	19.14	29	Yes	Benign/Likely benign	Hypobetalipoproteinemia, Familial hypercholesterolemia	2 (2.04%)	0.72
	chr2	21229609	C	T	NM_000384.3(APOB):c.10131G>A (p.Leu3377=)	Synonymous	-1.178	5.914	0	Yes	VUS	Hypobetalipoproteinemia, Familial hypercholesterolemia	1 (1.02%)	0.59
	chr2	21230663	T	A	NM_000384.3(APOB):c.9077A>T (p.Asn3026Ile)	Missense	0.332	19.04	149	Yes	VUS	Hypobetalipoproteinemia, Familial hypercholesterolemia	1 (1.02%)	0.002
	chr2	21231190	A	C	NM_000384.3(APOB):c.8550T>G (p.Ile2850Met)	Missense	-0.322	7.117	10	Yes	VUS	Hypobetalipoproteinemia, Familial hypercholesterolemia	1 (1.02%)	0.02
	chr2	21231278	G	A	NM_000384.3(APOB):c.8462C>T (p.Pro2821Leu)	Missense	1.708	13.43	98	Yes	VUS	Hypobetalipoproteinemia, Familial hypercholesterolemia	1 (1.02%)	0.39
	chr2	21232125	C	T	NM_000384.3(APOB):c.7615G>A (p.Val2539Ile)	Missense	0.085	13.14	29	Yes	VUS	Hypobetalipoproteinemia, Familial hypercholesterolemia	1 (1.02%)	0.24
	chr2	21232128	G	A	NM_000384.3(APOB):c.7612C>T (p.Leu2538=)	Synonymous	3.795	8.749	0	Yes	VUS	Hypobetalipoproteinemia, Familial hypercholesterolemia	1 (1.02%)	0.13
	chr2	21234770	G	A	NM_000384.3(APOB):c.4970C>T (p.Thr1657Met)	Missense	3.34	14.87	81	Yes	VUS	Hypobetalipoproteinemia, Familial hypercholesterolemia	1 (1.02%)	0.005
	chr2	21238301	A	T	NM_000384.3(APOB):c.3449T>A (p.Met1150Lys)	Missense	3.331	23.4	95	Yes	VUS	Hypobetalipoproteinemia, Familial hypercholesterolemia	1 (1.02%)	0.002
	chr2	21238413	C	G	NM_000384.3(APOB):c.3337G>C (p.Asp1113His)	Missense	0.874	17.69	81	Yes	VUS	Hypobetalipoproteinemia, Familial hypercholesterolemia	1 (1.02%)	0.69
	chr2	21246566	T	C	NM_000384.3(APOB):c.2437-2A>G	Canonical splice-site	2.571	25.4	0	Yes	VUS	Familial hypercholesterolemia	1 (1.02%)	NA
	chr2	21255461	G	T	NM_000384.3(APOB):c.1125-8C>A	Near splice-site	0.636	11.16	0	Yes	Likely benign	Hypobetalipoproteinemia, Familial hypercholesterolemia	1 (1.02%)	NA
ABCG5	chr2	44040425	T	C	NM_022436.3(ABCG5):c.1786A>G (p.Thr596Ala)	Missense	-1.539	1.669	58	No	NA	NA	1 (1.02%)	0.002009
	chr2	44047136	T	C	NM_022436.3(ABCG5):c.1567A>G (p.Ile523Val)	Missense	0.312	0.15	29	Yes	VUS	Sitosterolemia	1 (1.02%)	0.1702
ABCG8	chr2	44078742	G	A	NM_022436.3(ABCG8):c.342G>A (p.Leu114=)	Synonymous	1.881	7.707	0	Yes	VUS	Sitosterolemia	1 (1.02%)	0.01198
	chr2	44079987	G	A	NM_022436.3(ABCG5):c.944G>A (p.Ser315Asn)	Missense	7.441	24.4	46	No	NA	NA	1 (1.02%)	NA
	chr2	44101116	A	G	NM_022437.3(ABCG8):c.1402A>G (p.Ile468Val(	Missense	3.203	15.42	29	No	NA	NA	1 (1.02%)	NA
	chr2	44101570	A	G	NM_022437.3(ABCG8):c.1436A>G (p.Tyr479Cys)	Missense	2.415	21.3	194	Yes	VUS	Sitosterolemia	1 (1.02%)	0.0517
	chr2	44102302	G	A	NM_022437.3(ABCG8):c.1506G>A (p.Pro502=)	Synonymous	-4.103	0.146	0	Yes	Benign/Likely benign	Sitosterolemia	2 (2.04%)	0.5658
	chr2	44104728	C	T	NM_022437.3(ABCG8):c.1785C>T (p.Phe595=)	Synonymous	1.584	14.88	0	Yes	VUS	Sitosterolemia	1 (1.02%)	0.1026
STAP1	chr4	68424653	T	C	NM_012108.4(STAP1):c.120+6T>C	Near splice-site	0.523	12.42	0	No	NA	NA	2 (2.04%)	0.4479
	chr4	68447189	C	T	NM_012108.4(STAP1):c.530C>T (p.Ala177Val)	Near splice-site	-2.206	14.21	64	No	NA	NA	1 (1.02%)	0.004183
MTTP	chr4	100485354	TAAG		NM_001300785.1(MTTP):c.103_106del (p.Lys35Valfs*20)	Frameshift	-0.227	9.875	1000	No	NA	NA	1 (1.02%)	NA
	chr4	100542308	G	C	NM_000253.3(MTTP):c.2433G>C (p.Leu811Phe)	Missense	1.038	23.1	22	Yes	VUS	Abetalipoproteinaemia	1 (1.02%)	0.1607
CYP4V2	chr4	187113146	T	C	NM_207352.4(CYP4V2):c.169T>C (p.Tyr57His)	Missense	4.587	23.9	83	Yes	VUS	Not provided	1 (1.02%)	0.02
	chr4	187115693	G	A	NM_207352.4(CYP4V2):c.254G>A (p.Arg85His)	Missense	3.959	23.4	29	No	NA	NA	1 (1.02%)	0.01471
VEGFA	chr6	43738487	A	C	NM_001025366.3(VEGFA):c.44A>C (p.His15Pro)	Missense	3.203	23.1	77	No	NA	NA	1 (1.02%)	NA
	chr6	43738833	T	C	NM_001025366.3(VEGFA):c.390T>C (p.Ala130=)	Synonymous	-0.678	22	0	No	NA	NA	1 (1.02%)	NA
	chr6	43738848	T	C	NM_001025366.3(VEGFA):c.405T>C (p.Ala135=)	Synonymous	0.193	21.7	0	No	NA	NA	1 (1.02%)	NA
	chr6	43738859	T	C	NM_001025366.3(VEGFA):c.416T>C (p.Leu139Pro)	Missense	-0.915	20.9	98	No	NA	NA	1 (1.02%)	NA
	chr6	43738893	T	C	NM_001025366.3(VEGFA):c.450T>C (p.Ala150=)	Synonymous	0.491	15.14	0	No	NA	NA	3 (3.06%)	NA
	chr6	43738945	A	G	NM_001025366.3(VEGFA):c.502A>G (p.Ser168Gly)	Missense	0.58	22.4	56	No	NA	NA	1 (1.02%)	NA
	chr6	43749771	C	T	NM_001025366.3(VEGFA):c.1164C>T (p.Asn388=)	Synonymous	5.745	12.72	0	No	NA	NA	1 (1.02%)	0.03182
LPL	chr8	19811776	T	C	NM_000237.3(LPL):c.687T>C (p.His229=)	Synonymous	0.024	8.646	0	Yes	VUS	Hyperlipoproteinemia, type I	1 (1.02%)	0.02505
	chr8	19813362	G	A	NM_000237.3(LPL):c.786G>A (p.Gln262=)	Synonymous	2.876	8.203	0	Yes	VUS	Hyperlipoproteinemia, type I	1 (1.02%)	0.07961
	chr8	19813446	G	A	NM_000237.3(LPL):c.870G>A (p.Arg290=)	Synonymous	0.115	11.34	0	No	NA	NA	1 (1.02%)	0.0007957
ABCA1	chr9	107578620	G	A	NM_005502.4(ABCA1):c.3542C>T (p.Ser1181Phe)	Missense	9.476	23.9	155	Yes	VUS	Familial hypoalphalipoproteinemia, Tangier disease	1 (1.02%)	0.14
	chr9	107589339	C	T	NM_005502.4(ABCA1):c.2227G>A (p.Ala743Thr)	Missense	4.972	25.9	58	No	NA	NA	1 (1.02%)	NA
ACAT1	chr11	108018050	A	G	NM_000019.4(ACAT1):c.1217A>G (p.Glu406Gly)	Missense	9.001	32	98	Yes	VUS	Deficiency of acetyl-CoA acetyltransferase	2 (2.04%)	0.03
APOA5	chr11	116661298	T	G	NM_001371904.1(APOA5):c.647A>C (p.His216Pro)	Missense	1.608	18.58	77	No	NA	NA	1 (1.02%)	NA
	chr11	116661509	C	T	NM_001371904.1(APOA5):c.436G>A (p.Glu146Lys)	Missense	0.233	26	56	No	NA	NA	1 (1.02%)	NA
	chr11	116661603	C	T	NM_001371904.1(APOA5):c.342G>A (p.Ala114=)	Synonymous	-0.124	15.13	0	No	NA	NA	1 (1.02%)	0.01037
	chr11	116662393	G	T	NM_001371904.1(APOA5):c.70C>A (p.Arg24=)	Synonymous	-0.531	7.712	0	No	NA	NA	1 (1.02%)	0.02123
LMF1	chr16	904697	T	C	NM_022773.4(LMF1):c.1539A>G (p.Arg513=)	Synonymous	-0.761	1.162	0	No	NA	NA	1 (1.02%)	NA
	chr16	961042	C	G	NM_022773.4(LMF1):c.552G>C (p.Gly184=)	Synonymous	-3.12	0.059	0	Yes	Likely benign	-	1 (1.02%)	0.09385
LCAT	chr16	67976612	G	A	NM_000229.2(LCAT):c.485C>T (p.Thr162Ile)	Missense	2.697	23.2	89	No	NA	NA	1 (1.02%)	NA
	chr16	67977971	T	C	NM_000229.2(LCAT):c.34A>G (p.Thr12Ala)	Missense	0.712	14.83	58	No	NA	NA	1 (1.02%)	NA
LDLR	chr19	11200271	T	C	NM_000527.5(LDLR):c.47T>C (p.Leu16Pro)	Missense	3.148	24.2	98	Yes	VUS	Familial hypercholesterolemia	2 (2.04%)	NA
	chr19	11222182	T	C	NM_000527.5(LDLR):c.1061-8T>C	Near splice-site	-0.318	0.258	0	Yes	VUS	Familial hypercholesterolemia	1 (1.02%)	0.55
	chr19	11230842	C	T	NM_000527.5(LDLR):c.1920C>T (p.Asn640=)	Synonymous	-0.988	0.08	0	Yes	VUS	Familial hypercholesterolemia	1 (1.02%)	0.43
	chr19	11233886	C	T	NM_000527.5(LDLR):c.2177C>T (p.Thr726Ile)	Missense	0.454	11.75	89	Yes	VUS	Familial hypercholesterolemia	1 (1.02%)	0.55
	chr19	11240334	CAG		NM_000527.4(LDLR):c.2536_2538del (p.Ser846del)	Inframe deletion	0.42	43	1000	No	NA	NA	1 (1.02%)	0.0004
APOE	chr19	45411909	A	G	NM_000041.4(APOE):c.356A>G (p.Gln119Arg)	Missense	0.418	23	43	No	NA	NA	1 (1.02%)	NA
	chr19	45412128	T	C	NM_000041.4(APOE):c.575T>C (p.Leu192Pro)	Missense	0.972	22.5	98	No	NA	NA	1 (1.02%)	NA
	chr19	45412204	C	T	NM_000041.4(APOE):c.651C>T (p.Ala217=)	Synonymous	0.127	6.185	0	Yes	Benign	Not provided	1 (1.02%)	0.11
SECTION C: GENES MOUSE MODELS
Variant							In silico prediction tools			ClinVar			Minor allele frequency
Gene	Chromosome	Start position	Reference	Variant	Variant annotation (transcript, gene, cDNA, protein effect)	Type of variant	PhyloP	CADD	Grantham Score	Variant reported	Pathogenicity	Variant reported in disease	EODM patients (n, MAF [%])	gnomAD v2.1.1. (MAF, %)
CFH	chr1	196643098	T	G	NM_000186.3(CFH):c.350+6T>G	Near splice-site	2.744	20.4	0	Yes	Pathogenic	BLD	1 (1.02%)	NA
	chr1	196659307	C	T	NM_000186.3(CFH):c.1274C>T (p.Ala425Val)	Missense	-1.015	0.001	64	No	NA	NA	1 (1.02%)	0.001
	chr1	196709816	G	T	NM_000186.3(CFH):c.2850G>T (p.Gln950His)	Missense	-0.273	14.41	24	Yes	Benign/Likely benign	aHUS, AMD, BLD, CFH-related DDD/MPGN type II	2 (2.04%)	0.3938
APOB	chr2	21225164	A	G	NM_000384.3(APOB):c.13130T>C (p.Ile4377Thr)	Missense	1.627	15.83	89	Yes	VUS	Familial hypercholesterolemia	1 (1.02%)	0.003
	chr2	21225912	C	T	NM_000384.3(APOB):c.12382G>A (p.Val4128Met)	Missense	-1.892	0.004	21	Yes	VUS	Familial hypercholesterolemia, Hypobetalipoproteinemia	1 (1.02%)	0.59
	chr2	21229446	G	C	NM_000384.3(APOB):c.10294C>G (p.Gln3432Glu)	Missense	2.785	19.14	29	Yes	Benign/Likely benign	Familial hypercholesterolemia, Hypobetalipoproteinemia	2 (2.04%)	0.72
	chr2	21229609	C	T	NM_000384.3(APOB):c.10131G>A (p.Leu3377=)	Synonymous	-1.178	5.914	0	Yes	VUS	Familial hypercholesterolemia, Hypobetalipoproteinemia	1 (1.02%)	0.59
	chr2	21230663	T	A	NM_000384.3(APOB):c.9077A>T (p.Asn3026Ile)	Missense	0.332	19.04	149	Yes	VUS	Familial hypercholesterolemia, Hypobetalipoproteinemia	1 (1.02%)	0.002
	chr2	21231190	A	C	NM_000384.3(APOB):c.8550T>G (p.Ile2850Met)	Missense	-0.322	7.117	10	Yes	VUS	Familial hypercholesterolemia, Hypobetalipoproteinemia	1 (1.02%)	0.02
	chr2	21231278	G	A	NM_000384.3(APOB):c.8462C>T (p.Pro2821Leu)	Missense	1.708	13.43	98	Yes	VUS	Familial hypercholesterolemia, Hypobetalipoproteinemia	1 (1.02%)	0.39
	chr2	21232125	C	T	NM_000384.3(APOB):c.7615G>A (p.Val2539Ile)	Missense	0.085	13.14	29	Yes	VUS	Familial hypercholesterolemia, Hypobetalipoproteinemia	1 (1.02%)	0.24
	chr2	21232128	G	A	NM_000384.3(APOB):c.7612C>T (p.Leu2538=)	Synonymous	3.795	8.749	0	Yes	VUS	Familial hypercholesterolemia, Hypobetalipoproteinemia	1 (1.02%)	0.13
	chr2	21234770	G	A	NM_000384.3(APOB):c.4970C>T (p.Thr1657Met)	Missense	3.34	14.87	81	Yes	VUS	Familial hypercholesterolemia, Hypobetalipoproteinemia	1 (1.02%)	0.005
	chr2	21238301	A	T	NM_000384.3(APOB):c.3449T>A (p.Met1150Lys)	Missense	3.331	23.4	95	Yes	VUS	Familial hypercholesterolemia, Hypobetalipoproteinemia	1 (1.02%)	0.002
	chr2	21238413	C	G	NM_000384.3(APOB):c.3337G>C (p.Asp1113His)	Missense	0.874	17.69	81	Yes	VUS	Familial hypercholesterolemia, Hypobetalipoproteinemia	1 (1.02%)	0.69
	chr2	21246566	T	C	NM_000384.3(APOB):c.2437-2A>G	Splice-site	2.571	25.4	0	Yes	VUS	Familial hypercholesterolemia	1 (1.02%)	NA
	chr2	21255461	G	T	NM_000384.3(APOB):c.1125-8C>A	Near splice-site	0.636	11.16	0	Yes	Likely benign	Familial hypercholesterolemia, Hypobetalipoproteinemia	1 (1.02%)	NA
CX3CR1	chr3	39307832	T	C	NM_001337.4(CX3CR1):c.169A>G (p.Thr57Ala)	Missense	-0.084	14.1	58	Yes	Likely benign	Not provided	1 (1.02%)	0.28
	chr3	39307927	T	C	NM_001337.4(CX3CR1):c.74A>G (p.Asp25Gly)	Missense	5.438	22	94	Yes	Likely benign	Not provided	1 (1.02%)	0.16
CD36	chr7	80276087	G	A	NM_001001547.3(CD36):c.31G>A (p.Ala11Thr)	Missense	-1.36	0.001	58	No	NA	NA	1 (1.02%)	0.005
	chr7	80302104	C	T	NM_001001547.3(CD36):c.1144C>T (p.Gln382*)	Nonsense	0.625	47	1000	Yes	Likely pathogenic	Not provided	1 (1.02%)	0.01
HTRA1	chr10	124221551	A	C	NM_002775.5(HTRA1):c.383A>C (p.Asn128Thr)	Missense	1.931	22.9	65	No	NA	NA	2 (2.04%)	NA
DICER1	chr14	95569719	C	T	NM_030621.4(DICER1):c.4014G>A (p.Ala1338=)	Synonymous	-0.14	9.748	0	Yes	VUS	DICER1-related pleropulmonary blastoma cander predisposition syndrome, hereditary cancer-predisposition syndrome	1 (1.02%)	0.11
	chr14	95570214	T	C	NM_030621.4(DICER1):c.3519A>G (p.Thr1173=)	Synonymous	0.711	9.511	0	Yes	Likely benign	DICER1-related pleropulmonary blastoma cander predisposition syndrome, hereditary cancer-predisposition syndrome	1 (1.02%)	0.002
	chr14	95571443	A	G	NM_030621.4(DICER1):c.3234T>C (p.Ala1078=)	Synonymous	0.251	10.52	98	Yes	Likely benign	DICER1-related pleropulmonary blastoma cander predisposition syndrome, hereditary cancer-predisposition syndrome	1 (1.02%)	0.0008
CCL2	chr17	32583736		A	NM_002982.4(CCL2):c.195-4dup	Near splice-site	0.097	16.36	0	No	NA	NA	1 (1.02%)	0.001
	chr17	32583757	G	A	NM_002982.4(CCL2):c.211G>A (p.Ala71Thr)	Missense	-0.61	13.02	58	No	NA	NA	2 (2.04%)	0.07
C3	chr19	6677893	T	C	NM_000064.4(C3):c.4992A>G (p.*1664Trpext*58)	Stop-loss	4.607	14.38	1000	No	NA	NA	1 (1.02%)	NA
	chr19	6678030	T	G	NM_000064.4(C3):c.4855A>C (p.Ser1619Arg)	Missense	0.671	22.5	110	Yes	VUS	aHUS, AMD, C3 deficiency	1 (1.02%)	0.12
	chr19	6690697	C	T	NM_000064.4(C3):c.3432G>A (p.Thr1144=)	Synonymous	-4.998	1.13	0	No	NA	NA	1 (1.02%)	0.0004
	chr19	6693437	C	A	NM_000064.4(C3):c.3216G>T (p.Arg1072=)	Synonymous	-2.674	2.558	0	Yes	Benign/Likely benign	aHUS, AMD, C3 deficiency	2 (2.04%)	0.17
	chr19	6707129	G	A	NM_000064.4(C3):c.2203C>T (p.Arg735Trp)	Missense	0.721	23.1	101	Yes	VUS	aHUS, AMD, C3 deficiency	1 (1.02%)	0.21
	chr19	6710675	T	C	NM_000064.4(C3):c.1661A>G (p.Asp554Gly)	Missense	7.294	25.1	94	No	NA	NA	1 (1.02%)	NA
	chr19	6714374	C	T	NM_000064.4(C3):c.588G>A (p.Pro196=)	Synonymous	-2.517	0.056	0	Yes	Benign	aHUS, AMD, C3 deficiency	1 (1.02%)	0.61
LDLR	chr19	11200271	T	C	NM_000527.5(LDLR):c.47T>C (p.Leu16Pro)	Missense	3.148	24.2	98	Yes	VUS	Familial hypercholesterolemia	2 (2.04%)	NA
	chr19	11222182	T	C	NM_000527.5(LDLR):c.1061-8T>C	Near splice-site	-0.318	0.258	0	Yes	VUS	Familial hypercholesterolemia	1 (1.02%)	0.55
	chr19	11230842	C	T	NM_000527.5(LDLR):c.1920C>T (p.Asn640=)	Synonymous	-0.988	0.08	0	Yes	VUS	Familial hypercholesterolemia	1 (1.02%)	0.43
	chr19	11233886	C	T	NM_000527.5(LDLR):c.2177C>T (p.Thr726Ile)	Missense	0.454	11.75	89	Yes	VUS	Familial hypercholesterolemia	1 (1.02%)	0.55
	chr19	11240334	CAG		NM_000527.4(LDLR):c.2536_2538del (p.Ser846del)	Inframe deletion	0.42	43	1000	No	NA	NA	1 (1.02%)	0.0004
APOE	chr19	45411909	A	G	NM_000041.4(APOE):c.356A>G (p.Gln119Arg)	Missense	0.418	23	43	No	NA	NA	1 (1.02%)	NA
	chr19	45412128	T	C	NM_000041.4(APOE):c.575T>C (p.Leu192Pro)	Missense	0.972	22.5	98	No	NA	NA	1 (1.02%)	NA
	chr19	45412204	C	T	NM_000041.4(APOE):c.651C>T (p.Ala217=)	Synonymous	0.127	6.185	0	Yes	Benign	Not provided	1 (1.02%)	0.11
SECTION D: OVERLAPPING VARIANTS
Variant							In silico prediction tools			ClinVar			Minor allele frequency
Gene (candidate gene list)	Chromosome	Start position	Reference	Variant	Variant annotation (transcript, gene, cDNA, protein effect)	Type of variant	PhyloP	CADD	Grantham Score	Variant reported	Pathogenicity	Variant reported in disease	EODM patients (n, MAF [%])	gnomAD v2.1.1. (MAF, %)
HCN2 (AMD)	CNN2	610407	T	G	NM_001194.4(HCN2):c.1584+2T>G	Canonical splice-site	7.661	34	0	No	NA	NA	2 (2.04%)	NA
RNF126 (AMD)	CNN2	648376	T	C	NM_194460.3(RNF126):c.782A>G (p.Glu261Gly)	Missense	6.125	26.5	98	No	NA	NA	2 (2.04%)	NA
ELANE (AMD & Complement)	CNN2	856130	C	T	NM_001972.4(ELANE):c.770C>T (p.Pro257Leu)	Missense	0.434	15.39	98	Yes	Benign/Likely benign	(Cyclical) neutropenia	2 (2.04%)	0.6399
MED16 (AMD)	CNN2	868105	G	A	NM_005481.3(MED16):c.2630C>T (p.Pro877Leu)	Missense	0.096	6.62	98	No	NA	NA	2 (2.04%)	0.4428
KISS1R (AMD)	CNN2	920588	G	C	NM_032551.5(KISS1R):c.1037G>C (p.Arg346Pro)	Missense	-0.331	13.78	103	No	NA	NA	2 (2.04%)	NA
GRIN3B (AMD)	CNN2	1000837	A	G	NM_138690.3(GRIN3B):c.401A>G (p.Glu134Gly)	Missense	1.659	22.6	98	No	NA	NA	2 (2.04%)	NA
GRIN3B (AMD)	CNN2	1007866	C	A	NM_138690.3(GRIN3B):c.2210C>A (p.Pro737His)	Missense	2.428	24.1	77	No	NA	NA	2 (2.04%)	0.3322
APC2 (AMD)	CNN2	1466344	C	T	NM_005883.2(APC2):c.3044C>T (p.Pro1015Leu)	Missense	0.128	6.859	98	Yes	Benign	Not provided	2 (2.04%)	0.4783
APC2 (AMD)	CNN2	1468408	C	A	NM_005883.2(APC2):c.5108C>A (p.Ala1703Glu)	Missense	2.402	25.4	107	Yes	VUS	Sotos syndrome	2 (2.04%)	0.05188
PTPRS (AMD)	C3	5286072	C	T	NM_002850.4(PTPRS):c.80G>A (p.Cys27Tyr)	Missense	3.157	17.43	194	No	NA	NA	2 (2.04%)	0.22
NRTN (AMD)	C3	5827769	T	C	NM_004558.4(NRTN):c.179T>C (p.Leu60Pro)	Missense	2.928	25.2	98	No	NA	NA	2 (2.04%)	NA
NRTN (AMD)	C3	5828060	A	G	NM_004558.4(NRTN):c.470A>G (p.Glu157Gly)	Missense	5.118	23.8	98	No	NA	NA	8 (8.16%)	NA
NRTN (AMD)	C3	5828066	T	G	NM_004558.4(NRTN):c.476T>G (p.Val159Gly)	Missense	0.863	26.7	109	No	NA	NA	6 (6.12%)	NA
FUT6 (AMD)	C3	5831608	G	A	NM_000150.2(FUT6):c.971C>T (p.Thr324Met)	Missense	-0.718	14.3	81	No	NA	NA	3 (3.06%)	0.3987
MLLT1 (AMD)	C3	6222400	C	G	NM_005934.4(MLLT1):c.842G>C (p.Arg281Pro)	Missense	-100	21.7	103	No	NA	NA	2 (2.04%)	NA
SLC25A41 (AMD)	C3	6432112	G	A	NM_173637.4(SLC25A41):c.311C>T (p.Ala104Val)	Missense	7.196	25.2	64	No	NA	NA	4 (4.08%)	0.6438
TNFSF9 (AMD)	C3	6534728	G	C	NM_003811.4(TNFSF9):c.416G>C (p.Gly139Ala)	Missense	4.189	22.2	60	Yes	Likely benign	Not provided	2 (2.04%)	0.2271
TRIP10 (AMD)	C3	6746056	T	C	NM_001288962.2(TRIP10):c.1001T>C (p.Leu334Pro)	Missense	2.708	13	98	No	NA	NA	3 (3.06%)	NA
INSR (AMD)	C3	7150532	G	A	NM_000208.4(INSR):c.2243C>T (p.Ser748Leu)	Missense	2.692	17.31	145	Yes	VUS	Pineal hyperplasia, Diabetes mellitus syndrome, Leprechaunism syndrome, Acanthosis nigricans	2 (2.04%)	0.0796
C1S (Complement)	n/a	7173893	G	A	NM_001734.5(C1S):c.943G>A (p.Asp315Asn)	Missense	4.716	24	23	Yes	VUS	Ehlers-Danlos syndrome, Periodontal type 2, Complement component C1S deficiency	2 (2.04%)	0.3527
LDLR (Lipid & Mouse models)	n/a	11200271	T	C	NM_000527.5(LDLR):c.47T>C (p.Leu16Pro)	Missense	3.148	24.2	98	Yes	VUS	Familial hypercholesterolemia	2 (2.04%)	NA
APOB (Lipid & Mouse models)	n/a	21229446	G	C	NM_000384.3(APOB):c.10294C>G (p.Gln3432Glu)	Missense	2.785	19.14	29	Yes	Benign/Likely benign	Familial hyperchlesterolemia, Hypobetalipoproteinemia	2 (2.04%)	0.7229
KIAA1217 (AMD)	ARHGAP21	24508620	C	T	NM_019590.5(KIAA1217):c.136C>T (p.Arg46Cys)	Missense	0.488	23.5	180	No	NA	NA	2 (2.04%)	0.2382
KIAA1217 (AMD)	ARHGAP21	24783521	A	G	NM_019590.5(KIAA1217):c.1772A>G (p.Lys591Arg)	Missense	6.962	23.8	26	No	NA	NA	3 (3.06%)	0.2525
ARHGAP21 (AMD)	ARHGAP21	24894704	C	G	ENST00000612832.4(ARHGAP21):c.1713-1G>C	Canonical splice-site	-0.696	0.48	0	No	NA	NA	2 (2.04%)	NA
GPR158 (AMD)	ARHGAP21	25464596	G	A	NM_020752.2(GPR158):c.247G>A (p.Ala83Thr)	Missense	5.83	16.81	58	No	NA	NA	2 (2.04%)	0.4985
UNC119 (AMD)	TMEM97/VTN	26879515	A	G	NM_005148.4(UNC119):c.61T>C (p.Ser21Pro)	Missense	0.788	16.08	74	No	NA	NA	2 (2.04%)	NA
PIGS (AMD)	TMEM97/VTN	26888563	G	A	NM_033198.4(PIGS):c.553C>T (p.Arg185Cys)	Missense	2.701	25	180	No	NA	NA	3 (3.06%)	0.4931
KIAA0100 (AMD)	TMEM97/VTN	26962431	G	A	NM_014680.5(KIAA0100):c.2174C>T (p.Pro725Leu)	Missense	3.46	13.34	98	Yes	Benign	Not provided	3 (3.06%)	0.721
TRAF4 (AMD)	TMEM97/VTN	27075334	G	A	NM_004295.4(TRAF4):c.517G>A (p.Ala173Thr)	Missense	5.994	24	58	Yes	Benign	Not provided	5 (5.10%)	0.7473
HLA-B (AMD)	C2/CFB/SKIV2L	31324602	T	G	NM_005514.8(HLA-B):c.206A>C (p.Glu69Ala)	Missense	-4.912	6.317	107	No	NA	NA	7 (7.14%)	0.001479
HLA-DRB5 (AMD)	C2/CFB/SKIV2L	32497934	C	G	NM_002125.4(HLA-DRB1):c.68G>C (p.Ser23Thr)	Missense	-0.337	16.01	58	No	NA	NA	2 (2.04%)	NA
HLA-DRB5 (AMD)	C2/CFB/SKIV2L	32497960	C	A	NM_002125.4(HLA-DRB1):c.42G>T (p.Lys14Asn)	Missense	0.963	4.233	94	No	NA	NA	4 (4.08%)	0.05519
HLA-DRB1 (AMD)	C2/CFB/SKIV2L	32548032	T	G	NM_001243965.1(HLA-DRB1):c.779A>C (p.Gln260Pro)	Missense	1.666	22.2	76	No	NA	NA	2 (2.04%)	0.001993
HLA-DRB1 (AMD)	C2/CFB/SKIV2L	32548049	T	C	NM_001243965.1(HLA-DRB1):c.764-2A>G	Canonical splice-site	2.966	23.1	0	No	NA	NA	2 (2.04%)	NA
HLA-DRB1 (AMD)	C2/CFB/SKIV2L	32549399	C	T	NM_001243965.1(HLA-DRB1):c.587G>A (p.Ser196Asn)	Missense	0.425	22.5	46	No	NA	NA	2 (2.04%)	NA
HLA-DRB1 (AMD)	C2/CFB/SKIV2L	32549496	C	T	NM_001243965.1(HLA-DRB1):c.490G>A (p.Gly164Ser)	Missense	1.85	21.1	56	Yes	VUS	Not provided	5 (5.10%)	0.2866
CSMD2 (Complement)	n/a	34630647	T	C	NM_001281956.1(CSMD2):c.52A>G (p.Arg18Gly)	Missense	1.015	18.68	125	No	NA	NA	2 (2.04%)	NA
CARD10 (AMD)	SLC16A8	37888492	T	G	NM_014550.4(CARD10):c.2701A>C (p.Thr901Pro)	Missense	-0.321	15.95	38	No	NA	NA	2 (2.04%)	NA
CARD10 (AMD)	SLC16A8	37905058	A	C	ENST00000406271.7(CARD10):c.8T>G (p.Val3Gly)	Missense	-0.115	4.781	109	No	NA	NA	2 (2.04%)	NA
PDXP (AMD)	SLC16A8	38054821	C	G	NM_020315.5(PDXP):c.32C>G (p.Ala11Gly)	Missense	1.167	21.1	60	No	NA	NA	2 (2.04%)	NA
TRIOBP (AMD)	SLC16A8	38129388	G	A	NM_001039141.3(TRIOBP):c.4031G>A (p.Arg1344Gln)	Missense	5.848	32	43	Yes	Benign/Likely benign	Deafness	2 (2.04%)	0.2509
TRIOBP (AMD)	SLC16A8	38142345	T	G	NM_007032.5(TRIOBP):c.101T>G (p.Val34Gly)	Missense	0.045	14.67	109	No	NA	NA	6 (6.12%)	NA
TRIOBP (AMD)	SLC16A8	38142359	A	G	NM_007032.5(TRIOBP):c.115A>G (p.Ser39Gly)	Missense	0.667	19.53	56	No	NA	NA	6 (6.12%)	NA
GALR3 (AMD)	SLC16A8	38219570	C	G	NM_003614.2(GALR3):c.157C>G (p.Pro53Ala)	Missense	2.078	17.14	27	No	NA	NA	2 (2.04%)	0.3778
CSNK1E (AMD)	SLC16A8	38713163	A	C	NM_152221.3(CSNK1E):c.-13+2T>G	Canonical splice-site	3.291	23	0	No	NA	NA	2 (2.04%)	NA
CAPN11 (AMD)	VEGFA	44140054	T	C	NM_007058.3(CAPN11):c.425T>C (p.Leu142Pro)	Missense	7.65	29.6	98	No	NA	NA	2 (2.04%)	0.01044
SPATS1 (AMD)	VEGFA	44329574	G	A	NM_145026.3(SPATS1):c.419G>A (p.Gly140Glu)	Missense	3.179	25.8	98	No	NA	NA	2 (2.04%)	0.1098
CTSA (AMD)	MMP9	44523472	G	A	NM_00308.3(CTSA):c.934G>A (p.Asp312Asn)	Missense	3.253	14.39	23	Yes	Benign/Likely benign	Combined deficiency of sialidase, Beta galactosidase	2 (2.04%)	0.3233
ZNF180 (AMD)	APOE	44981862	A	G	NM_013256.5(ZNF180):c.836T>C (p.Ile279Thr)	Missense	1.434	13.92	89	No	NA	NA	2 (2.04%)	0.828
BCL3 (AMD)	APOE	45252076	A	G	NM_005178.5(BCL3):c.29A>G (p.Asp10Gly)	Missense	1.665	22.2	94	No	NA	NA	2 (2.04%)	NA
BCL3 (AMD)	APOE	45252175	A	G	NM_005178.5(BCL3):c.128A>G (p.Glu43Gly)	Missense	1.351	23.4	98	No	NA	NA	2 (2.04%)	NA
NKPD1 (AMD)	APOE	45655636	G	A	NM_198478.3(NKPD1):c.2059C>T (p.Arg687Cys)	Missense	-0.179	19.92	180	No	NA	NA	2 (2.04%)	0.2715
BLOC1S3 (AMD)	APOE	45682939	A	G	NM_212550.5(BLOC1S3):c.385A>G (p.Ser129Gly)	Missense	0.937	21.8	56	No	NA	NA	2 (2.04%)	NA
CKM (AMD)	APOE	45815163	G	A	NM_001824.5(CKM):c.497C>T (p.Thr166Met)	Missense	2.104	26.2	81	No	NA	NA	2 (2.04%)	0.5284
KLC3 (AMD)	APOE	45848912	G	A	NM_177417.3(KLC3):c.113G>A (p.Arg38Gln)	Missense	3.162	23.7	43	No	NA	NA	2 (2.04%)	0.007865
PPP1R13L (AMD)	APOE	45900279	A	C	NM_006663.4(PPP1R13L):c.236T>G (p.Phe79Cys)	Missense	1.167	21.9	205	No	NA	NA	2 (2.04%)	0.2095
PPM1N (AMD)	APOE	46002007	C	T	NM_001080401.2(PPM1N):c.277C>T (p.Pro93Ser)	Missense	0.602	16.4	74	No	NA	NA	2 (2.04%)	0.6582
FBXO46 (AMD)	APOE	46215492	T	C	NM_001080469.2(FBXO46):c.1262A>G (p.Glu421Gly)	Missense	1.457	15.13	98	No	NA	NA	4 (4.08%)	NA
SIX5 (AMD)	APOE	46271897	A	G	NM_175875.5(SIX5):c.206T>C (p.Val69Ala)	Missense	0.215	16.76	64	No	NA	NA	2 (2.04%)	NA
SIX5 (AMD)	APOE	46272011	T	C	NM_175875.5(SIX5):c.92A>G (p.Glu31Gly)	Missense	2.26	24.3	98	No	NA	NA	2 (2.04%)	0.0008634
SIX5 (AMD)	APOE	46272030	T	C	NM_175875.5(SIX5):c.73A>G (p.Thr25Ala)	Missense	-0.248	18.22	58	No	NA	NA	2 (2.04%)	0.0008338
DMPK (AMD)	APOE	46273463	CAGCAGCAG / CAGCAGCAGCAG / CAGCAGCAGCAGCAG / CAGCAGCAGCAGCAGCAGCAGCAGCAGCAGCAGCAG		ENST00000618091.4:c.*232-9_*232-1del/c.*232-12_*232-1del/*232-15_*232-1del/*231+10_*232-1del	Insertion	0	7.071	0	Yes	In stable nonpathogenic DMPK alleles, no. of CTG repeats ranges from 5-35 per allele (Joosten et al, 2020)	Myotonic dystrophy type 1	4 (4.08%)	NA
OR6C74 (AMD)	RDH5/CD63	55641959	A	C	NM_001005490.1(OR6C74):c.888A>C (p.Lys296Asn)	Missense	0.032	19.66	94	No	NA	NA	2 (2.04%)	0.1845
MMP19 (AMD)	RDH5/CD63	56230897	C	T	NM_002429.6(MMP19):c.1450G>A (p.Gly484Arg)	Missense	1.124	15.74	125	Yes	Likely benign	Not provided	3 (3.06%)	0.1097
IKZF4 (AMD)	RDH5/CD63	56415317	G	A	NM_022465.4(IKZF4):c.40G>A (p.Gly14Ser)	Missense	5.344	22.6	56	No	NA	NA	2 (2.04%)	0.5082
ZC3H10 (AMD)	RDH5/CD63	56514414	G	A	NM_032786.3(ZC3H10):c.68G>A (p.Ser23Asn)	Missense	1.229	16.9	46	No	NA	NA	3 (3.06%)	0.8372
ZFYVE26 (AMD)	RAD51B	68234533	C	A	NM_015346.4(ZFYVE26):c.5678G>T (p.Ser1893Ile)	Missense	0.714	12.27	142	Yes	VUS	Spastic paraplegia	5 (5.10%)	0.8634
MLKL (AMD)	CTRB2/CTRB1	74709591	TCTG		NM_152649.4(MLKL):c.1107_1110del (p.Asp369Glufs*22)	Frameshift variant	-0.362	35	1000	No	NA	NA	3 (3.06%)	0.27
CFDP1 (AMD)	CTRB2/CTRB1	75467223	A	G	NM_006324.3(CFDP1):c.28T>C (p.Ser10Pro)	Missense	3.804	27.6	74	No	NA	NA	2 (2.04%)	0.153
ARL16 (AMD)	NPLOC4/TSPAN10	79650594	A	C	NM_001040025.2(ARL16):c.164T>G (p.Leu55Arg)	Missense	1.684	27.1	102	No	NA	NA	2 (2.04%)	NA
PCYT2 (AMD)	NPLOC4/TSPAN10	79867425	A	G	NM_002861.5(PCYT2):c.143T>C (p.Met48Thr)	Missense	6.545	23.2	81	No	NA	NA	2 (2.04%)	0.4632
NOTUM (AMD)	NPLOC4/TSPAN10	79917534	A	C	NM_178493.6(NOTUM):c.358T>G (p.Trp120Gly)	Missense	8.075	33	184	No	NA	NA	2 (2.04%)	NA
MBLAC1 (AMD)	PILRB/PILRA	99725224	A	G	NM_203397.3(MBLAC1):c.206A>G (p.Glu69Gly)	Missense	0.84	17.7	98	No	NA	NA	2 (2.04%)	NA
TBC1D23 (AMD)	COL8A1	99998531	G	C	NM_001199198.3(TBC1D23):c.92G>C (p.Cys31Ser)	Missense	6.199	22	112	Yes	Likely benign	Pontocerebellar hypoplasia type 11	2 (2.04%)	0.5122
TFR2 (AMD)	PILRB/PILRA	100226902	C	T	NM_003227.4(TFR2):c.1364G>A (p.Arg455Gln)	Missense	1.672	22.1	43	Yes	VUS	Hereditary hemochromatosis	2 (2.04%)	0.1945
GIGYF1 (AMD)	PILRB/PILRA	100285473	C	T	NM_001375765.1(GIGYF1):c.199G>A (p.Ala67Thr)	Missense	1.84	23.5	58	No	NA	NA	2 (2.04%)	0.1447
EPO (AMD)	PILRB/PILRA	100319633	G	A	NM_000799.4(EPO):c.208G>A (p.Asp70Asn)	Missense	4.631	23.9	23	Yes	Likely benign	Not provided	3 (3.06%)	0.2431
ATXN7L1 (AMD)	KMT2E/SRPK2	105305600	G	A	NM_020725.2(ATXN7L1):c.491C>T (p.Pro164Leu)	Missense	7.159	23.8	98	No	NA	NA	2 (2.04%)	0.2515
OR13C5 (AMD)	ABCA1	107361331	G	A	NM_001004482.1(OR13C5):c.364C>T (p.Arg122Cys)	Missense	0.85	15.36	180	No	NA	NA	2 (2.04%)	0.1248
OR13C9 (AMD)	ABCA1	107380193	G	A	NM_001001956.1(OR13C9):c.293C>T (p.Ala98Val)	Missense	1.822	21.1	64	No	NA	NA	2 (2.04%)	0.05053
OR13D1 (AMD)	ABCA1	107456995	T	A	NM_001004484.2(OR13D1):c.197T>A (p.Leu66His)	Missense	7.737	26	99	No	NA	NA	2 (2.04%)	0.2229
ACAT1 (Lipid )	n/a	108018050	A	G	NM_000019.4(ACAT1):c.1217A>G (p.Glu406Gly)	Missense	9.001	32	98	Yes	VUS	Deficiency of acetyl-CoA	2 (2.04%)	0.03182
SH2B3 (AMD)	ACAD10	111856506	G	T	NM_005475.3(SH2B3):c.557G>T (p.Ser186Ile)	Missense	0.621	16.14	142	No	NA	NA	2 (2.04%)	0.5749
ATXN2 (AMD)	ACAD10	112037060	A	C	NM_002972.3(ATXN2):c.259T>G (p.Phe87Val)	Missense	-0.384	16.45	50	No	NA	NA	3 (3.06%)	NA
DTX1 (AMD)	ACAD10	113515592	T	C	NM_004416.2(DTX1):c.623T>C (p.Val208Ala)	Missense	4.386	19.32	64	No	NA	NA	3 (3.06%)	NA
DTX1 (AMD)	ACAD10	113515630	T	C	NM_004416.2(DTX1):c.661T>C (p.Ser221Pro)	Missense	3.231	18.73	74	No	NA	NA	4 (4.08%)	NA
TACC2 (AMD)	ARMS2/HTRA1	123846703	C	G	NM_206862.4(TACC2):c.4688C>G (p.Pro1563Arg)	Missense	-0.272	2.611	103	Yes	Benign	Not provided	2 (2.04%)	0.6062
TACC2 (AMD)	ARMS2/HTRA1	123976242	C	T	NM_206862.4(TACC2):c.7445C>T (p.Thr2482Met)	Missense	5.318	26.9	81	No	NA	NA	2 (2.04%)	0.6748
HTRA1 (AMD & Mouse models)	ARMS2/HTRA1	124221551	A	C	NM_002775.5(HTRA1):c.383A>C (p.Asn128Thr)	Missense	1.931	22.9	65	No	NA	NA	2 (2.04%)	NA
CFHR5 (AMD & Complement)	CFH	196965193	G	A	NM_030787.3(CFHR5):c.832G>A (p.Gly278Ser)	Missense	3.529	21.8	56	Yes	Benign	CFH-related DDD/MPGN type II	2 (2.04%)	0.7267
CR1 (Complement)	n/a	207726161	G	T	NM_000651.6(CR1):c.3066G>T (p.Gln1022His)	Missense	-0.275	15.51	24	No	NA	NA	6 (6.12%)	0.1374
COL4A3 (AMD)	COL4A3	228029474	T	G	NM_000091.5(COL4A3):c.32T>G (p.Val11Gly)	Missense	-0.253	11.16	109	No	NA	NA	2 (2.04%)	NA
Rare variants in genes involved in the complement system (section A), the lipid metabolism (section B), in genes tested in mouse models (section C), and overlapping rare variants in at least two EODM patients (section D). Variants with conflincting interpretations of pathogenicity in ClinVar, were considered as variant of uncertain
significance (VUS). NA = not available; CADD = Combined Annotation Dependent Depletion; EODM = early-onset drusen maculopathy; gnomAD = Genome Aggregation Database; MAF = minor allele frequency
