# Supplementary material for: Common and rare variants in patients with early onset drusen maculopathy
Source: Clin Genet. 2022 Sep 13;102(5):414–23. doi: 10.1111/cge.14212 (PMC9825904; doi:10.1111/cge.14212)
Supplement: Supplementary file 6 — Table S5 Rare variants in inherited retinal dystrophy genes [file CGE-102-414-s007.xlsx]

## Sheet: Blad1
Supporting Information Table S5. Rare variants in inherited retinal dystrophy genes
Variant							In silico prediction tools			ClinVar		Minor allele frequency
Gene	Chromosome	Start position	Reference	Variant	Variant annotation (transcript, gene, cDNA, protein effect)	Variant type	PhyloP	CADD	Grantham Score	Variant reported	Pathogenicity	EODM patients (n, MAF [%])	gnomAD v2.1.1. (MAF, %)
RP1L1	chr8	10465006	G	A	NM_178857.6(RP1L1):c.6602C>T (p.Ala2201Val)	Missense	0.082	4.387	64	No	NA	1 (1.02%)	0.003
	chr8	10465208	C	T	NM_178857.6(RP1L1):c.6400G>A (p.Ala2134Thr) †	Missense	3.38	6.345	58	No	NA	1 (1.02%)	0.001
	chr8	10465522	G	T	NM_178857.6(RP1L1):c.6086C>A (p.Ser2029*) ‡	Nonsense	-0.357	35	1000	No	NA	1 (1.02%)	0.0004
	chr8	10465967	C	A	NM_178857.6(RPL1L):c.5641G>T (p.Gly1881*) ‡	Nonsense	0.445	37	1000	No	NA	1 (1.02%)	NA
	chr8	10465982	C	T	NM_178857.6(RPL1L):c.5626G>A (p.Ala1876Thr)	Missense	-0.836	11.02	58	No	NA	1 (1.02%)	NA
	chr8	10466010	C	A	NM_178857.6(RPL1L):c.5598G>T (p.Glu1866Asp)	Missense	-0.498	3.241	45	Yes	Benign	4 (4.08%)	0.009
	chr8	10466080	T	C	NM_178857.6(RP1L1):c.5528A>G (p.Glu1843Gly)	Missense	-0.179	18.04	98	No	NA	1 (1.02%)	NA
	chr8	10466743	C	T	NM_178857.6(RP1L1):c.4865G>A (p.Arg1622Gln) §	Missense	0.468	5.175	43	Yes	Benign/Likely benign	1 (1.02%)	0.41
	chr8	10467094	G	A	NM_178857.6(RP1L1):c.4514C>T (p.Ser1505Leu) ¶	Missense	0.726	13.67	145	Yes	Benign	1 (1.02%)	0.1
	chr8	10467164	C	T	NM_178857.6(RP1L1):c.4444G>A (p.Gly1482Arg)	Missense	-1.854	0.653	125	Yes	Benign	1 (1.02%)	0.16
	chr8	10467579	TTC		NM_178857.6(RP1L1):c.4027_4029del (p.Glu1343del)	Deletion	2.372	58	1000	Yes	VUS	1 (1.02%)	NA
	chr8	10468582	G	A	NM_178857.6(RP1L1):c.3026C>T (p.Ala1009Val)	Missense	-0.027	3.341	64	Yes	Benign	1 (1.02%)	0.005
	chr8	10468988	C	T	NM_178857.6(RP1L1):c.2620G>A (p.Gly874Ser) ◊	Missense	-0.152	0.011	56	Yes	Benign	1 (1.02%)	0.47
	chr8	10469830	G	A	NM_178857.6(RP1L1):c.1778C>T (p.Thr593Met) †	Missense	-0.711	0.012	81	No	NA	1 (1.02%)	0.005
	chr8	10470464	A	C	NM_178857.6(RP1L1):c.1144T>G (p.Trp382Gly) §	Missense	-0.892	0.653	184	No	NA	1 (1.02%)	NA
	chr8	10480159	C	A	NM_178857.6(RP1L1):c.553G>T (p.Ala185Ser) ¶	Missense	1.984	23.8	99	No	NA	1 (1.02%)	NA
	chr8	10480680	G	A	NM_178857.6(RP1L1):c.32C>T (p.Pro11Leu) ◊	Missense	0.842	22.6	98	Yes	Benign/Likely benign	1 (1.02%)	0.1
ABCC6	chr16	16248792	C	T	NM_001171.5(ABCC6):c.3979G>A (p.Gly1327Arg)	Missense	4.001	25.2	125	No	NA	1 (1.02%)	0.01
	chr16	16256967	G	A	NM_001171.5(ABCC6):c.3389C>T (p.Thr1130Met)	Missense	4.783	27.3	81	Yes	Pathogenic/Likely pathogenic	1 (1.02%)	0.007
	chr16	16286694	T	A	NM_001171.5(ABCC6):c.1424A>T (p.His475Leu)	Missense	0.462	9.541	99	Yes	VUS	1 (1.02%)	0.02
	chr16	16295884	C	T	NM_001171.5(ABCC6):c.1150G>A (p.Ala384Thr)	Missense	6.765	23.5	58	No	NA	1 (1.02%)	NA
TIMP3	chr22	33198057	T	G	NM_000362.5(TIMP3):c.70T>G (p.Cys24Gly)	Missense	5.084	29.5	159	No	NA	1 (1.02%)	NA
BEST1	chr11	61725615	C	T	NM_004183.4(BEST1):c.715-3C>T	Splice-site	1.416	15.37	0	No	NA	1 (1.02%)	NA
IMPG1	chr6	76640670	C	A	NM_001563.4(IMPG1):c.2243G>T (p.Arg748Met)	Missense	4.946	29	91	No	NA	1 (1.02%)	NA
	chr6	76640695	G	A	NM_001563.4(IMPG1):c.2218C>T (p.Leu740Phe)	Missense	-1.396	5.805	22	Yes	VUS	2 (2.04%)	0.04
	chr6	76660818	A	C	NM_001563.4(IMPG1):c.1292-7T>G	Near splice-site	0.258	1.218	0	Yes	Benign	1 (1.02%)	0.44
FSCN2	chr17	79495748	A	C	NM_012418.4(FSCN2):c.191A>C (p.His64Pro)	Missense	6.639	25.3	77	No	NA	1 (1.02%)	NA
	chr17	79495969	C	T	NM_012418.4(FSCN2):c.412C>T (p.His138Tyr)	Missense	7.216	26.2	83	Yes	Benign	1 (1.02%)	0.72
	chr17	79503209	C	T	NM_012418.4(FSCN2):c.1021C>T (p.Arg341Trp)	Missense	0.424	26	101	Yes	VUS	1 (1.02%)	0.003
	chr17	79503245	G	A	NM_012418.4(FSCN2):c.1057G>A (p.Val353Met)	Missense	0.648	24.9	21	Yes	VUS	1 (1.02%)	0.04
	chr17	79503821	T	G	NM_012418.4(FSCN2):c.1273+6T>G	Near splice-site	0.11	11.14	0	No	NA	1 (1.02%)	NA
ABCA4	chr1	94467548	C	G	NM_000350.3(ABCA4):c.6148G>C (p.Val2050Leu)	Missense	7.368	34	32	Yes	VUS	1 (1.02%)	0.29
	chr1	94471055	C	T	NM_000350.3(ABCA4):c.6089G>A (p.Arg2030Gln)	Missense	5.979	31	43	Yes	Pathogenic/Likely pathogenic	1 (1.02%)	0.04
	chr1	94476377	C	T	NM_000350.3(ABCA4):c.5693G>A (p.Arg1898His)	Missense	4.124	20.3	29	Yes	VUS	1 (1.02%)	0.15
	chr1	94495138	G	C	NM_000350.3(ABCA4):c.4402C>G (p.Pro1468Ala)	Missense	4.478	19.95	27	Yes	VUS	1 (1.02%)	0.003
	chr1	94508969	G	A	NM_000350.3(ABCA4):c.3113C>T (p.Ala1038Val)	Missense	7.858	22.4	64	Yes	Pathogenic/Likely pathogenic	1 (1.02%)	0.18
	chr1	94522272	G	A	NM_000350.3(ABCA4):c.2267C>T (p.Ser756Phe)	Missense	6.185	23.8	155	Yes	VUS	1 (1.02%)	0.006
PRDM13	chr6	100061221	C	T	NM_021620.4(PRDM13):c.710C>T (p.Ala237Val)	Missense	2.314	10.86	64	Yes	Benign	2 (2.04%)	0.44
	chr6	100061346	T	C	NM_021620.4(PRDM13):c.835T>C (p.Ser279Pro)	Missense	-0.166	10.44	74	Yes	VUS	1 (1.02%)	NA
	chr6	100061374	A	C	NM_021620.4(PRDM13):c.863A>C (p.Tyr288Ser)	Missense	4.493	27.1	144	No	NA	1 (1.02%)	NA
	chr6	100061586	CAC		NM_021620.4(PRDM13):c.1086_1088del (p.His363del)	Deletion	3.174	25.1	1000	No	NA	1 (1.02%)	NA
	chr6	100061623	A	G	NM_021620.4(PRDM13):c.1112A>G (p.Asp371Gly)	Missense	1.611	22.1	94	No	NA	2 (2.04%)	NA
C1QTNF5/MFRP	chr11	119210478	A	G	NM_001278431.2(C1QTNF5):c.295T>C (p.Ser99Pro)	Missense	2.111	17.79	74	No	NA	1 (1.02%)	NA
	chr11	119215041	T	G	NM_031433.4(MFRP):c.959A>C (p.Gln320Pro)	Missense	-0.067	13.58	76	No	NA	1 (1.02%)	0.0004
Rare missense variants, nonsense variants or deletions in genes associated with autsomal dominant and autosomal recessive macular dystrophies in EODM patients. Variants with conflincting interpretations of pathogenicity in ClinVar, were considered as variant of uncertain significance (VUS).
†, ‡, §, ¶, ◊, represent EODM patients with two different rare variants in the same gene. EODM = early onset drusen maculopathy; CADD = Combined Annotation Dependent Depletion; gnomAD = Genome Aggregation Database; MAF = minor allele frequency; NA = not available.
